# Supplementary material for: Prediction of long-term outcomes of HIV-infected patients developing non-AIDS events using a multistate approach
Source: PLoS One. 2017 Sep 8;12(9):e0184329. doi: 10.1371/journal.pone.0184329 (PMC5590896; doi:10.1371/journal.pone.0184329)
Supplement: S1 Data — (CSV) [file pone.0184329.s003.csv]

,"id","enos.s","death.s","sex","age","cat","c3","cd4","cvcat"
1,1,0,0,"Hombre",39,"idu","c3",460,"low"
2,2,1,0,"Mujer",50,"sex","non-c3",650,"low"
3,3,0,0,"Hombre",39,"sex","c3",384,"low"
4,4,0,0,"Mujer",23,"sex","non-c3",295,"low"
5,5,0,0,"Hombre",39,"sex","non-c3",286,"low"
6,6,0,1,"Hombre",30,"idu","c3",30,"high"
7,7,0,0,"Hombre",30,"sex","non-c3",NA,"low"
8,8,0,0,"Hombre",38,"sex","non-c3",171,"low"
9,9,0,0,"Hombre",64,"sex","c3",189,"high"
10,10,0,0,"Hombre",39,"sex","non-c3",23,"high"
11,11,0,0,"Mujer",38,"oth","non-c3",40,"low"
12,12,0,0,"Hombre",25,"sex","non-c3",287,"low"
13,13,1,0,"Hombre",49,"idu","c3",NA,"low"
14,14,0,0,"Hombre",25,"sex","non-c3",358,"low"
15,15,0,0,"Hombre",27,"sex","non-c3",733,"low"
16,16,0,0,"Hombre",34,"sex","non-c3",644,"low"
17,17,0,0,"Hombre",55,"sex","non-c3",NA,"low"
18,18,0,0,"Hombre",50,"sex","non-c3",783,"low"
19,19,0,0,"Hombre",20,"sex","non-c3",482,"high"
20,20,0,0,"Hombre",28,"sex","non-c3",29,"low"
21,21,1,1,"Hombre",58,"idu","c3",468,"high"
22,22,0,0,"Mujer",25,"sex","non-c3",220,"low"
23,23,0,0,"Mujer",36,"sex","non-c3",317,"low"
24,24,0,0,"Hombre",33,"idu","non-c3",225,"low"
25,25,0,0,"Hombre",43,"sex","non-c3",150,"low"
26,26,0,0,"Hombre",31,"sex","non-c3",NA,"low"
27,27,0,0,"Mujer",28,"sex","c3",6,"high"
28,28,0,0,"Hombre",40,"sex","non-c3",120,"low"
29,29,0,0,"Hombre",25,"sex","non-c3",526,"low"
30,30,0,0,"Hombre",36,"idu","non-c3",468,"low"
31,31,1,0,"Mujer",47,"sex","non-c3",840,"low"
32,32,1,0,"Hombre",28,"idu","c3",168,"high"
33,33,0,0,"Mujer",22,"sex","non-c3",8,"high"
34,34,1,0,"Mujer",57,"sex","c3",360,"high"
35,35,0,0,"Hombre",38,"idu","non-c3",546,"low"
36,36,0,0,"Hombre",24,"sex","non-c3",240,"low"
37,37,0,0,"Hombre",26,"sex","c3",227,"low"
38,38,0,0,"Hombre",23,"sex","non-c3",477,"low"
39,39,0,0,"Hombre",46,"idu","c3",30,"high"
40,40,0,1,"Hombre",54,"idu","c3",108,"high"
41,41,0,0,"Hombre",21,"sex","non-c3",444,"high"
42,42,0,0,"Mujer",38,"sex","c3",42,"low"
43,43,0,0,"Hombre",72,"sex","c3",12,"low"
44,44,0,0,"Hombre",34,"sex","non-c3",151,"low"
45,45,0,0,"Hombre",43,"sex","c3",32,"low"
46,46,0,0,"Hombre",24,"sex","non-c3",345,"high"
47,47,0,0,"Hombre",33,"sex","non-c3",363,"low"
48,48,0,0,"Hombre",24,"oth","non-c3",624,"high"
49,49,0,0,"Hombre",32,"sex","non-c3",576,"low"
50,50,0,0,"Hombre",37,"sex","non-c3",304,"high"
51,51,0,0,"Hombre",46,"sex","c3",3,"high"
52,52,0,0,"Hombre",48,"sex","non-c3",203,"low"
53,53,0,0,"Hombre",38,"sex","non-c3",261,"low"
54,54,0,0,"Hombre",36,"sex","non-c3",462,"low"
55,55,0,0,"Hombre",33,"sex","non-c3",503,"low"
56,56,0,0,"Hombre",46,"sex","non-c3",269,"high"
57,57,0,0,"Hombre",46,"oth","c3",4,"high"
58,58,0,0,"Hombre",32,"sex","non-c3",270,"low"
59,59,1,0,"Mujer",34,"sex","non-c3",8,"high"
60,60,0,0,"Hombre",28,"sex","c3",12,"low"
61,61,0,0,"Hombre",41,"sex","non-c3",210,"high"
62,62,0,0,"Hombre",39,"sex","non-c3",39,"high"
63,63,0,0,"Hombre",30,"sex","non-c3",149,"low"
64,64,0,0,"Hombre",30,"sex","non-c3",416,"low"
65,65,0,0,"Hombre",31,"idu","non-c3",257,"high"
66,66,0,0,"Hombre",48,"sex","non-c3",48,"high"
67,67,0,0,"Hombre",41,"sex","c3",9,"high"
68,68,0,0,"Hombre",27,"sex","non-c3",336,"low"
69,69,0,0,"Hombre",40,"sex","non-c3",605,"low"
70,70,0,0,"Hombre",33,"sex","non-c3",286,"low"
71,71,0,0,"Mujer",28,"sex","non-c3",146,"low"
72,72,0,0,"Mujer",35,"sex","non-c3",6,"high"
73,73,0,0,"Hombre",19,"sex","non-c3",490,"low"
74,74,0,0,"Hombre",34,"sex","non-c3",484,"low"
75,75,0,0,"Hombre",28,"sex","non-c3",276,"high"
76,76,0,0,"Hombre",19,"sex","non-c3",607,"low"
77,77,0,0,"Hombre",36,"sex","non-c3",572,"low"
78,78,0,0,"Hombre",41,"sex","non-c3",308,"low"
79,79,0,0,"Hombre",41,"sex","non-c3",483,"low"
80,80,0,0,"Mujer",32,"idu","non-c3",517,"low"
81,81,1,0,"Hombre",33,"sex","non-c3",513,"low"
82,82,0,0,"Mujer",45,"sex","non-c3",450,"low"
83,83,0,0,"Hombre",30,"sex","non-c3",288,"low"
84,84,0,1,"Hombre",58,"sex","non-c3",12,"high"
85,85,0,0,"Hombre",43,"idu","c3",9,"low"
86,86,0,0,"Hombre",34,"sex","non-c3",470,"low"
87,87,0,0,"Hombre",29,"sex","non-c3",533,"low"
88,88,0,0,"Hombre",28,"sex","non-c3",440,"low"
89,89,0,0,"Hombre",25,"sex","non-c3",578,"low"
90,90,0,0,"Hombre",21,"sex","non-c3",308,"low"
91,91,0,0,"Hombre",41,"sex","non-c3",376,"high"
92,92,0,0,"Hombre",47,"sex","non-c3",988,"low"
93,93,1,0,"Hombre",38,"sex","non-c3",66,"high"
94,94,0,0,"Mujer",43,"sex","non-c3",91,"high"
95,95,0,0,"Hombre",18,"sex","non-c3",312,"low"
96,96,0,0,"Mujer",38,"idu","non-c3",458,"low"
97,97,1,0,"Mujer",39,"sex","non-c3",83,"low"
98,98,0,0,"Hombre",24,"sex","c3",15,"low"
99,99,1,0,"Hombre",38,"oth","non-c3",532,"low"
100,100,0,0,"Hombre",32,"oth","non-c3",494,"low"
101,101,0,0,"Hombre",30,"sex","non-c3",648,"high"
102,102,1,0,"Hombre",41,"oth","non-c3",110,"low"
103,103,0,0,"Hombre",29,"sex","non-c3",729,"low"
104,104,0,0,"Mujer",25,"sex","non-c3",696,"low"
105,105,0,0,"Hombre",29,"idu","c3",26,"high"
106,106,0,0,"Hombre",36,"sex","non-c3",555,"low"
107,107,0,0,"Hombre",45,"sex","non-c3",375,"high"
108,108,1,1,"Hombre",32,"idu","non-c3",480,"low"
109,109,0,0,"Hombre",42,"sex","non-c3",693,"low"
110,110,0,0,"Hombre",33,"oth","c3",72,"high"
111,111,0,0,"Hombre",39,"sex","non-c3",69,"high"
112,112,0,0,"Hombre",49,"idu","c3",15,"low"
113,113,0,0,"Hombre",27,"sex","non-c3",288,"low"
114,114,0,0,"Hombre",39,"idu","non-c3",330,"low"
115,115,1,0,"Mujer",67,"sex","non-c3",240,"high"
116,116,0,0,"Hombre",31,"sex","non-c3",271,"low"
117,117,0,0,"Hombre",42,"sex","non-c3",255,"high"
118,118,0,0,"Hombre",26,"sex","c3",20,"high"
119,119,1,1,"Hombre",50,"sex","non-c3",24,"high"
120,120,0,0,"Hombre",32,"sex","non-c3",315,"low"
121,121,0,0,"Hombre",39,"idu","non-c3",NA,"low"
122,123,0,0,"Hombre",27,"idu","c3",35,"high"
123,124,0,0,"Hombre",44,"sex","non-c3",594,"low"
124,125,0,0,"Hombre",44,"sex","non-c3",195,"low"
125,126,0,0,"Hombre",40,"sex","non-c3",255,"low"
126,127,0,0,"Mujer",29,"sex","non-c3",964,"low"
127,128,0,0,"Hombre",38,"sex","non-c3",98,"high"
128,129,0,0,"Mujer",35,"sex","c3",20,"high"
129,130,0,0,"Hombre",22,"sex","c3",12,"high"
130,131,1,0,"Hombre",42,"sex","non-c3",598,"low"
131,132,0,0,"Mujer",53,"sex","non-c3",972,"low"
132,133,0,0,"Mujer",27,"sex","non-c3",662,"low"
133,134,0,0,"Mujer",38,"sex","non-c3",570,"low"
134,135,0,0,"Mujer",37,"sex","c3",20,NA
135,136,0,0,"Hombre",75,"sex","c3",80,"high"
136,137,0,0,"Hombre",23,"sex","non-c3",984,"low"
137,138,0,0,"Hombre",37,"sex","c3",104,"low"
138,139,0,0,"Hombre",38,"sex","non-c3",847,"low"
139,140,0,0,"Hombre",31,"sex","non-c3",177,"high"
140,141,0,0,"Hombre",32,"sex","non-c3",518,"low"
141,142,1,0,"Hombre",38,"sex","non-c3",18,"high"
142,143,0,0,"Hombre",31,"sex","non-c3",576,"low"
143,144,0,0,"Hombre",28,"idu","non-c3",672,"low"
144,145,0,0,"Mujer",52,"sex","non-c3",420,"low"
145,146,0,0,"Mujer",30,"sex","non-c3",226,"low"
146,148,0,0,"Mujer",30,"sex","non-c3",449,"low"
147,149,0,0,"Hombre",26,"sex","non-c3",420,"low"
148,150,0,0,"Hombre",41,"sex","non-c3",407,"low"
149,151,0,0,"Hombre",27,"sex","non-c3",308,"low"
150,152,0,0,"Hombre",36,"sex","non-c3",1472,"low"
151,153,0,0,"Hombre",36,"oth","non-c3",237,"high"
152,154,0,0,"Hombre",41,"idu","c3",40,"high"
153,155,0,0,"Hombre",34,"sex","non-c3",598,"low"
154,156,1,0,"Hombre",36,"sex","non-c3",126,"high"
155,157,0,0,"Hombre",43,"sex","non-c3",367,"low"
156,158,0,0,"Hombre",34,"sex","non-c3",179,"high"
157,159,0,0,"Hombre",26,"sex","c3",159,"high"
158,160,0,0,"Hombre",35,"sex","non-c3",272,"low"
159,161,0,0,"Hombre",39,"sex","non-c3",570,"low"
160,162,0,0,"Hombre",20,"sex","non-c3",650,"low"
161,163,0,0,"Hombre",36,"sex","non-c3",228,"low"
162,164,0,0,"Hombre",31,"sex","non-c3",360,"low"
163,165,0,0,"Hombre",34,"sex","non-c3",189,"high"
164,166,0,0,"Hombre",36,"sex","non-c3",308,"low"
165,167,0,0,"Hombre",33,"sex","non-c3",87,"high"
166,168,0,0,"Hombre",21,"sex","non-c3",275,"high"
167,169,0,0,"Hombre",39,"sex","non-c3",126,"high"
168,170,0,0,"Hombre",20,"sex","non-c3",544,"low"
169,171,0,0,"Hombre",34,"oth","non-c3",330,"high"
170,172,1,1,"Hombre",67,"sex","c3",30,"high"
171,173,0,0,"Mujer",33,"sex","non-c3",518,"low"
172,174,0,0,"Hombre",29,"sex","non-c3",260,"low"
173,175,0,0,"Hombre",26,"sex","non-c3",1286,"low"
174,176,0,0,"Hombre",57,"sex","c3",32,"high"
175,177,0,0,"Hombre",32,"idu","non-c3",209,"high"
176,178,0,0,"Hombre",31,"sex","non-c3",1404,"low"
177,179,0,0,"Hombre",67,"sex","non-c3",199,"high"
178,180,0,0,"Hombre",33,"sex","c3",13,"high"
179,181,0,0,"Hombre",26,"sex","non-c3",480,"high"
180,182,1,0,"Hombre",49,"oth","non-c3",49,"high"
181,183,1,0,"Hombre",57,"sex","non-c3",780,"low"
182,184,0,0,"Hombre",20,"sex","c3",243,NA
183,185,0,0,"Hombre",36,"idu","non-c3",399,"low"
184,186,0,0,"Hombre",27,"sex","non-c3",244,"low"
185,187,0,0,"Hombre",48,"sex","non-c3",135,"high"
186,189,0,0,"Mujer",52,"sex","non-c3",708,"low"
187,190,1,0,"Mujer",48,"sex","non-c3",240,"high"
188,191,0,0,"Hombre",33,"sex","non-c3",805,"low"
189,192,0,0,"Hombre",43,"sex","non-c3",352,"low"
190,193,1,1,"Hombre",39,"idu","non-c3",90,"low"
191,194,0,0,"Hombre",39,"idu","c3",15,"high"
192,195,0,0,"Hombre",37,"sex","non-c3",427,"low"
193,196,0,0,"Hombre",41,"sex","non-c3",146,"low"
194,197,1,1,"Hombre",75,"sex","non-c3",15,"high"
195,198,0,0,"Hombre",34,"sex","non-c3",837,"low"
196,199,0,0,"Hombre",24,"sex","non-c3",518,"low"
197,200,0,0,"Hombre",28,"sex","non-c3",405,"low"
198,201,0,0,"Mujer",30,"sex","non-c3",82,"high"
199,202,0,0,"Hombre",44,"sex","non-c3",263,"low"
200,203,0,0,"Hombre",36,"sex","c3",15,"high"
201,204,0,0,"Hombre",31,"sex","c3",8,"high"
202,205,0,0,"Hombre",27,"sex","non-c3",205,"low"
203,206,0,0,"Mujer",53,"sex","non-c3",416,"low"
204,207,1,1,"Hombre",52,"sex","non-c3",304,"high"
205,208,0,0,"Hombre",39,"sex","non-c3",261,"low"
206,209,0,0,"Hombre",32,"sex","non-c3",662,"low"
207,210,0,0,"Hombre",25,"sex","non-c3",621,"low"
208,211,1,1,"Hombre",46,"sex","non-c3",319,"low"
209,212,0,0,"Mujer",39,"sex","c3",190,"high"
210,213,0,0,"Hombre",23,"sex","non-c3",834,"low"
211,214,0,0,"Hombre",54,"sex","c3",289,"high"
212,215,0,0,"Hombre",46,"sex","c3",4,"high"
213,216,1,0,"Mujer",45,"idu","non-c3",399,"high"
214,217,0,0,"Hombre",23,"sex","non-c3",754,"low"
215,218,0,0,"Hombre",25,"sex","non-c3",458,"high"
216,219,0,0,"Hombre",37,"sex","non-c3",1168,"low"
217,220,0,0,"Hombre",45,"sex","non-c3",202,"low"
218,221,0,0,"Hombre",22,"sex","non-c3",459,"low"
219,223,0,0,"Mujer",39,"sex","c3",121,"low"
220,224,0,0,"Hombre",32,"sex","non-c3",588,"high"
221,225,0,0,"Hombre",34,"idu","non-c3",6,"low"
222,226,0,0,"Hombre",33,"sex","c3",322,"high"
223,227,0,0,"Hombre",27,"sex","non-c3",425,"low"
224,228,0,0,"Hombre",57,"sex","non-c3",785,"high"
225,229,0,0,"Hombre",20,"sex","non-c3",711,"low"
226,230,0,0,"Hombre",25,"sex","non-c3",576,"low"
227,231,0,0,"Mujer",34,"sex","non-c3",249,"low"
228,232,0,0,"Hombre",42,"sex","non-c3",798,"low"
229,233,0,0,"Hombre",45,"idu","non-c3",NA,"low"
230,234,1,0,"Hombre",44,"sex","c3",71,"high"
231,235,0,0,"Hombre",38,"sex","non-c3",682,"low"
232,236,1,0,"Hombre",27,"sex","non-c3",347,"low"
233,237,0,0,"Hombre",45,"sex","non-c3",607,"low"
234,238,0,0,"Hombre",45,"sex","non-c3",360,"low"
235,239,0,0,"Hombre",43,"sex","non-c3",346,"high"
236,240,0,0,"Hombre",46,"idu","non-c3",77,"low"
237,241,0,0,"Hombre",40,"sex","non-c3",950,"low"
238,242,0,0,"Hombre",31,"sex","c3",179,"low"
239,243,1,0,"Mujer",44,"sex","c3",22,"low"
240,244,1,0,"Hombre",38,"sex","non-c3",391,"low"
241,245,0,0,"Hombre",26,"sex","non-c3",1287,"low"
242,246,0,0,"Mujer",42,"sex","non-c3",4,"high"
243,247,0,1,"Hombre",63,"sex","non-c3",288,"low"
244,248,0,0,"Hombre",33,"sex","non-c3",436,"low"
245,249,0,0,"Hombre",19,"sex","non-c3",583,"low"
246,250,0,0,"Hombre",40,"sex","non-c3",460,"low"
247,251,0,0,"Hombre",38,"sex","non-c3",2675,"low"
248,252,1,1,"Hombre",70,"sex","non-c3",72,"low"
249,253,0,0,"Hombre",27,"sex","non-c3",104,"high"
250,254,0,0,"Hombre",37,"sex","non-c3",274,"low"
251,255,0,0,"Hombre",29,"sex","c3",12,"high"
252,256,0,0,"Hombre",27,"sex","non-c3",442,"low"
253,257,1,0,"Hombre",28,"idu","non-c3",NA,"low"
254,259,0,0,"Hombre",40,"sex","non-c3",320,"low"
255,260,1,0,"Hombre",41,"sex","non-c3",546,"low"
256,261,0,0,"Hombre",34,"sex","non-c3",50,"high"
257,262,0,0,"Hombre",29,"sex","non-c3",612,"low"
258,263,0,0,"Hombre",64,"sex","non-c3",57,"low"
259,264,0,0,"Hombre",44,"sex","non-c3",199,"low"
260,265,0,0,"Hombre",36,"idu","non-c3",287,"low"
261,266,0,0,"Mujer",31,"sex","non-c3",12,"high"
262,267,0,0,"Hombre",40,"sex","non-c3",462,"low"
263,268,0,0,"Hombre",30,"sex","non-c3",374,"high"
264,269,0,0,"Mujer",36,"idu","non-c3",360,"low"
265,270,0,1,"Hombre",31,"sex","c3",43,"high"
266,271,0,0,"Hombre",35,"sex","non-c3",779,"low"
267,272,1,0,"Hombre",40,"idu","non-c3",NA,"low"
268,273,1,0,"Hombre",41,"idu","non-c3",127,"high"
269,274,0,0,"Hombre",30,"sex","non-c3",60,"high"
270,275,0,0,"Hombre",38,"sex","non-c3",260,"low"
271,276,0,0,"Hombre",36,"sex","non-c3",187,"low"
272,277,0,1,"Hombre",30,"sex","non-c3",308,"high"
273,278,0,0,"Hombre",25,"sex","non-c3",736,"low"
274,279,0,0,"Hombre",44,"sex","non-c3",NA,"low"
275,280,0,0,"Hombre",41,"sex","c3",28,"high"
276,281,0,0,"Hombre",41,"sex","non-c3",540,"low"
277,282,0,0,"Hombre",27,"sex","non-c3",749,"low"
278,283,0,0,"Hombre",32,"sex","non-c3",339,"low"
279,284,0,0,"Hombre",26,"sex","non-c3",56,"high"
280,285,0,0,"Hombre",30,"oth","c3",299,"low"
281,286,0,0,"Hombre",35,"sex","c3",129,"low"
282,287,0,0,"Hombre",26,"sex","non-c3",435,"low"
283,288,0,0,"Mujer",39,"sex","non-c3",165,"high"
284,289,1,0,"Hombre",40,"idu","c3",135,"low"
285,290,0,0,"Hombre",33,"sex","non-c3",482,"low"
286,291,0,0,"Hombre",31,"sex","non-c3",341,"low"
287,292,1,0,"Hombre",59,"sex","non-c3",169,"high"
288,293,0,0,"Hombre",36,"sex","non-c3",546,"low"
289,294,1,0,"Hombre",27,"sex","non-c3",297,"high"
290,295,0,0,"Hombre",44,"sex","c3",53,"high"
291,296,0,0,"Hombre",30,"sex","non-c3",360,"low"
292,297,0,0,"Hombre",29,"sex","non-c3",576,"low"
293,298,0,0,"Hombre",29,"sex","non-c3",289,"high"
294,299,0,0,"Hombre",55,"oth","c3",918,"low"
295,300,0,0,"Hombre",34,"sex","non-c3",253,"high"
296,301,0,0,"Hombre",33,"sex","non-c3",195,"low"
297,302,0,0,"Hombre",39,"idu","non-c3",42,"high"
298,303,0,0,"Mujer",37,"sex","c3",12,"high"
299,304,0,0,"Hombre",49,"oth","non-c3",459,"low"
300,305,1,0,"Hombre",36,"sex","non-c3",NA,"low"
301,306,0,0,"Hombre",21,"sex","non-c3",297,"high"
302,307,0,0,"Hombre",27,"sex","c3",56,"high"
303,308,0,0,"Mujer",34,"sex","non-c3",1440,"low"
304,309,0,0,"Hombre",42,"sex","non-c3",504,"low"
305,310,0,0,"Hombre",36,"sex","non-c3",133,"high"
306,311,0,0,"Hombre",24,"sex","non-c3",191,"high"
307,312,1,0,"Hombre",41,"idu","non-c3",15,"high"
308,313,0,0,"Hombre",28,"sex","non-c3",517,"low"
309,314,0,0,"Hombre",37,"sex","non-c3",242,"low"
310,315,0,0,"Hombre",36,"sex","non-c3",420,"low"
311,316,0,0,"Hombre",35,"sex","c3",112,"high"
312,317,0,0,"Hombre",31,"sex","non-c3",NA,"low"
313,318,0,0,"Mujer",26,"sex","non-c3",622,"low"
314,319,0,0,"Hombre",32,"sex","non-c3",190,"low"
315,320,0,0,"Hombre",21,"sex","non-c3",165,"high"
316,321,0,0,"Mujer",55,"sex","non-c3",589,"low"
317,322,0,0,"Hombre",36,"sex","non-c3",530,"low"
318,323,0,0,"Hombre",29,"sex","c3",10,"high"
319,324,0,1,"Hombre",56,"sex","non-c3",16,"high"
320,325,0,0,"Hombre",29,"sex","non-c3",171,"low"
321,326,0,0,"Hombre",47,"oth","non-c3",17,"low"
322,327,0,0,"Hombre",46,"sex","non-c3",519,"low"
323,328,0,0,"Mujer",38,"sex","c3",237,"low"
324,329,0,0,"Hombre",31,"sex","non-c3",308,"low"
325,330,0,0,"Hombre",47,"sex","non-c3",60,"high"
326,331,0,0,"Hombre",28,"sex","non-c3",320,"low"
327,332,0,0,"Hombre",24,"sex","non-c3",NA,"high"
328,333,1,0,"Hombre",39,"sex","non-c3",100,"high"
329,334,0,0,"Hombre",57,"idu","non-c3",NA,"low"
330,335,0,0,"Hombre",38,"idu","c3",60,"high"
331,336,0,0,"Hombre",40,"sex","non-c3",234,"low"
332,337,0,0,"Hombre",38,"sex","non-c3",539,"high"
333,338,1,0,"Hombre",44,"sex","non-c3",NA,"low"
334,339,0,0,"Mujer",32,"sex","non-c3",372,"low"
335,340,0,0,"Hombre",35,"sex","non-c3",665,"high"
336,341,0,0,"Hombre",32,"idu","c3",209,"low"
337,342,1,0,"Mujer",45,"idu","non-c3",18,"high"
338,343,0,0,"Hombre",42,"idu","non-c3",70,"high"
339,344,0,0,"Mujer",68,"sex","non-c3",182,"low"
340,345,1,0,"Hombre",42,"sex","non-c3",144,"low"
341,346,0,0,"Hombre",30,"sex","c3",8,"high"
342,347,0,0,"Hombre",29,"sex","non-c3",378,"high"
343,348,1,0,"Hombre",45,"sex","c3",210,"high"
344,349,0,0,"Hombre",53,"sex","c3",48,"high"
345,350,0,0,"Hombre",36,"sex","non-c3",547,"low"
346,351,0,0,"Hombre",21,"sex","non-c3",551,"low"
347,352,0,0,"Hombre",37,"sex","non-c3",509,"low"
348,353,0,0,"Hombre",33,"sex","non-c3",636,"low"
349,354,0,0,"Hombre",35,"sex","non-c3",1074,"low"
350,355,0,0,"Hombre",56,"sex","non-c3",249,"high"
351,356,0,0,"Hombre",46,"sex","non-c3",505,"low"
352,357,0,0,"Hombre",65,"sex","non-c3",277,"low"
353,358,0,0,"Hombre",28,"sex","non-c3",112,"high"
354,359,0,0,"Hombre",33,"sex","non-c3",69,NA
355,360,0,0,"Mujer",59,"sex","non-c3",387,"high"
356,361,0,0,"Mujer",20,"sex","non-c3",594,"low"
357,362,0,0,"Mujer",26,"sex","non-c3",302,"high"
358,363,0,0,"Mujer",26,"sex","non-c3",486,"low"
359,364,0,0,"Hombre",23,"sex","non-c3",456,"high"
360,365,0,0,"Hombre",48,"sex","non-c3",805,"high"
361,366,0,0,"Hombre",39,"sex","non-c3",577,"low"
362,367,0,0,"Hombre",35,"sex","non-c3",336,"high"
363,368,1,0,"Hombre",32,"sex","c3",4,"high"
364,369,0,0,"Hombre",30,"idu","non-c3",253,"high"
365,370,0,0,"Hombre",30,"sex","non-c3",594,"low"
366,371,0,1,"Hombre",36,"sex","c3",200,"high"
367,372,0,0,"Hombre",24,"sex","non-c3",840,"low"
368,373,0,0,"Hombre",44,"idu","non-c3",408,"low"
369,374,0,0,"Mujer",30,"sex","non-c3",850,"low"
370,375,0,0,"Hombre",23,"sex","non-c3",NA,"low"
371,376,0,0,"Hombre",24,"sex","c3",275,"high"
372,377,0,0,"Hombre",42,"sex","c3",12,"high"
373,378,0,0,"Mujer",39,"sex","non-c3",232,"low"
374,379,0,0,"Hombre",27,"sex","non-c3",456,"low"
375,380,1,0,"Hombre",61,"sex","non-c3",7,"high"
376,381,0,0,"Hombre",55,"sex","non-c3",144,"high"
377,382,0,0,"Hombre",35,"oth","non-c3",230,"low"
378,383,0,0,"Mujer",37,"idu","non-c3",124,"high"
379,384,0,0,"Hombre",50,"sex","c3",10,"high"
380,385,0,0,"Hombre",35,"sex","non-c3",638,"low"
381,386,0,0,"Mujer",37,"idu","non-c3",342,"low"
382,387,0,0,"Hombre",38,"sex","c3",35,"high"
383,388,0,0,"Hombre",28,"sex","non-c3",315,"low"
384,389,0,0,"Hombre",33,"sex","c3",3,"low"
385,390,0,0,"Hombre",28,"sex","non-c3",744,"low"
386,391,0,0,"Hombre",47,"sex","non-c3",105,"low"
387,392,0,0,"Hombre",31,"sex","non-c3",NA,"high"
388,393,1,0,"Mujer",43,"sex","non-c3",80,"high"
389,394,0,0,"Hombre",31,"sex","non-c3",306,"low"
390,395,0,0,"Mujer",53,"sex","c3",28,"high"
391,396,0,0,"Hombre",41,"sex","c3",15,"high"
392,397,1,0,"Mujer",30,"sex","non-c3",48,NA
393,398,0,0,"Mujer",22,"sex","non-c3",340,"low"
394,399,0,0,"Hombre",31,"sex","non-c3",204,"low"
395,400,0,0,"Hombre",32,"sex","c3",104,"low"
396,401,0,0,"Mujer",51,"sex","non-c3",88,"low"
397,402,0,0,"Mujer",35,"sex","non-c3",NA,"low"
398,403,0,0,"Mujer",39,"sex","non-c3",152,"high"
399,404,0,0,"Hombre",60,"sex","non-c3",453,"high"
400,405,0,0,"Hombre",39,"sex","non-c3",36,"high"
401,406,0,0,"Mujer",20,"sex","non-c3",101,"low"
402,407,0,0,"Mujer",22,"sex","non-c3",364,"low"
403,408,0,0,"Hombre",36,"sex","c3",16,"low"
404,409,0,0,"Mujer",41,"sex","c3",NA,"low"
405,410,1,0,"Hombre",39,"idu","c3",91,"high"
406,411,0,0,"Mujer",29,"oth","non-c3",261,"low"
407,412,0,0,"Mujer",27,"sex","non-c3",476,"low"
408,413,0,0,"Hombre",19,"sex","non-c3",589,"low"
409,414,0,0,"Hombre",20,"sex","non-c3",599,"high"
410,415,0,0,"Hombre",38,"idu","non-c3",9,"high"
411,416,0,0,"Hombre",50,"idu","non-c3",45,"high"
412,417,0,0,"Hombre",31,"sex","non-c3",391,"low"
413,418,0,0,"Hombre",22,"sex","non-c3",818,"low"
414,419,0,0,"Hombre",18,"sex","non-c3",391,"low"
415,420,0,0,"Hombre",34,"oth","c3",28,"low"
416,421,0,0,"Hombre",42,"sex","c3",104,"high"
417,422,0,0,"Hombre",30,"sex","non-c3",491,"high"
418,423,0,0,"Hombre",38,"sex","non-c3",739,"low"
419,424,1,0,"Hombre",45,"sex","c3",11,"high"
420,425,0,0,"Hombre",39,"idu","non-c3",143,"low"
421,426,0,0,"Mujer",36,"sex","non-c3",79,"high"
422,427,1,0,"Mujer",46,"sex","c3",4,"high"
423,428,0,0,"Hombre",22,"sex","non-c3",747,"low"
424,429,0,0,"Hombre",20,"sex","non-c3",608,"low"
425,430,0,0,"Hombre",28,"sex","c3",76,"high"
426,431,1,0,"Hombre",45,"sex","non-c3",218,"low"
427,432,0,0,"Hombre",34,"sex","non-c3",313,"high"
428,433,0,0,"Hombre",27,"sex","non-c3",690,"low"
429,434,0,0,"Hombre",40,"sex","non-c3",178,"high"
430,435,0,0,"Hombre",32,"idu","c3",11,"high"
431,436,0,0,"Hombre",31,"oth","non-c3",117,"high"
432,437,0,0,"Mujer",30,"oth","non-c3",126,"low"
433,438,1,0,"Mujer",42,"sex","non-c3",168,"low"
434,439,0,0,"Hombre",33,"sex","non-c3",540,"low"
435,440,0,0,"Hombre",42,"sex","non-c3",572,"low"
436,441,0,1,"Hombre",48,"sex","c3",32,"high"
437,442,0,0,"Hombre",37,"sex","c3",565,NA
438,443,0,0,"Hombre",77,"sex","non-c3",246,"high"
439,444,0,0,"Mujer",30,"sex","non-c3",352,"low"
440,445,0,0,"Hombre",39,"sex","non-c3",1358,"low"
441,446,0,0,"Mujer",36,"sex","non-c3",643,"low"
442,447,0,0,"Hombre",35,"sex","non-c3",250,"high"
443,448,0,0,"Hombre",41,"sex","non-c3",708,"low"
444,449,1,0,"Hombre",26,"sex","non-c3",280,"high"
445,450,0,0,"Hombre",61,"sex","non-c3",NA,"low"
446,451,0,1,"Mujer",41,"idu","non-c3",1202,"low"
447,452,1,1,"Hombre",26,"sex","non-c3",47,"high"
448,453,0,0,"Mujer",21,"sex","non-c3",654,"low"
449,454,0,0,"Mujer",43,"idu","non-c3",52,"high"
450,455,0,0,"Hombre",30,"sex","non-c3",570,"high"
451,456,1,0,"Mujer",34,"sex","c3",26,"high"
452,457,0,0,"Hombre",42,"sex","non-c3",500,"low"
453,458,0,0,"Hombre",39,"idu","non-c3",622,"low"
454,459,0,0,"Mujer",53,"idu","non-c3",180,"low"
455,460,0,0,"Mujer",37,"sex","non-c3",195,"low"
456,461,0,0,"Hombre",23,"sex","c3",60,"high"
457,462,0,0,"Hombre",35,"sex","c3",14,"low"
458,463,0,0,"Mujer",46,"sex","non-c3",NA,"low"
459,464,0,0,"Hombre",21,"sex","non-c3",308,"low"
460,465,0,0,"Hombre",22,"sex","c3",234,NA
461,466,0,0,"Hombre",30,"idu","c3",NA,"low"
462,467,0,0,"Mujer",22,"idu","non-c3",218,"high"
463,468,0,0,"Mujer",45,"sex","non-c3",290,"low"
464,469,0,0,"Hombre",37,"sex","non-c3",362,"low"
465,470,0,0,"Mujer",31,"sex","non-c3",NA,"low"
466,471,1,1,"Hombre",58,"idu","non-c3",138,"high"
467,472,0,0,"Hombre",26,"sex","c3",NA,"high"
468,473,0,0,"Hombre",44,"sex","non-c3",NA,"low"
469,474,0,0,"Mujer",59,"sex","c3",280,"low"
470,475,0,0,"Hombre",49,"sex","c3",591,NA
471,476,0,0,"Hombre",33,"sex","non-c3",250,NA
472,477,0,0,"Mujer",39,"idu","non-c3",NA,"low"
473,478,0,1,"Hombre",39,"sex","non-c3",8,"high"
474,479,0,0,"Mujer",32,"sex","non-c3",1181,"low"
475,480,0,0,"Mujer",33,"sex","non-c3",77,"high"
476,481,0,0,"Hombre",46,"idu","non-c3",404,"low"
477,482,0,0,"Hombre",35,"sex","non-c3",1503,"low"
478,483,1,0,"Hombre",48,"sex","non-c3",200,"low"
479,484,1,0,"Mujer",51,"sex","non-c3",160,"low"
480,485,1,0,"Hombre",36,"sex","non-c3",782,"low"
481,486,0,0,"Hombre",39,"idu","non-c3",237,"low"
482,487,0,0,"Mujer",45,"idu","non-c3",470,"low"
483,488,0,0,"Hombre",49,"idu","non-c3",214,"low"
484,489,1,0,"Hombre",50,"idu","c3",17,"low"
485,490,0,0,"Hombre",49,"sex","non-c3",47,"high"
486,491,0,0,"Mujer",48,"idu","non-c3",20,"high"
487,492,0,0,"Hombre",62,"sex","non-c3",9,"high"
488,493,0,0,"Hombre",44,"idu","non-c3",115,"low"
489,494,0,0,"Hombre",39,"sex","non-c3",184,"low"
490,495,0,0,"Hombre",44,"sex","non-c3",330,"low"
491,496,0,0,"Hombre",40,"sex","non-c3",339,"high"
492,497,1,0,"Hombre",31,"sex","non-c3",470,"low"
493,498,0,0,"Hombre",24,"sex","non-c3",8,"low"
494,499,0,0,"Hombre",39,"idu","non-c3",200,"low"
495,500,0,0,"Hombre",66,"sex","non-c3",320,"high"
496,501,0,0,"Hombre",28,"sex","non-c3",191,"low"
497,502,0,0,"Mujer",27,"sex","non-c3",370,"low"
498,503,0,0,"Mujer",41,"sex","non-c3",823,"low"
499,504,0,0,"Hombre",39,"sex","non-c3",310,"low"
500,505,0,0,"Mujer",33,"sex","non-c3",88,"high"
501,506,0,0,"Hombre",30,"sex","non-c3",300,"low"
502,507,0,0,"Hombre",29,"sex","non-c3",14,"high"
503,508,0,0,"Hombre",42,"idu","non-c3",5,"high"
504,509,0,0,"Hombre",61,"sex","non-c3",NA,"low"
505,510,0,0,"Hombre",42,"sex","non-c3",58,"high"
506,511,0,0,"Mujer",45,"sex","c3",NA,"high"
507,512,0,0,"Hombre",37,"sex","non-c3",NA,"low"
508,513,0,0,"Hombre",36,"idu","non-c3",NA,"low"
509,514,0,0,"Hombre",37,"idu","non-c3",51,"high"
510,515,0,0,"Hombre",43,"idu","non-c3",299,"low"
511,516,0,0,"Mujer",45,"sex","non-c3",340,"low"
512,517,0,0,"Hombre",26,"sex","non-c3",260,"high"
513,518,1,0,"Hombre",40,"sex","c3",47,"high"
514,519,0,0,"Hombre",38,"sex","non-c3",405,"low"
515,520,0,0,"Mujer",41,"sex","non-c3",300,NA
516,521,0,0,"Hombre",32,"sex","non-c3",213,"low"
517,522,0,0,"Hombre",40,"idu","non-c3",140,"low"
518,523,0,0,"Hombre",48,"sex","non-c3",290,"low"
519,524,0,0,"Hombre",45,"idu","non-c3",664,"low"
520,525,0,0,"Hombre",58,"sex","non-c3",222,"low"
521,526,0,0,"Mujer",40,"sex","non-c3",390,"low"
522,527,0,0,"Hombre",45,"sex","non-c3",70,"high"
523,528,0,0,"Mujer",24,"sex","non-c3",405,"low"
524,529,0,0,"Hombre",30,"sex","non-c3",236,"low"
525,530,0,1,"Mujer",29,"sex","c3",NA,"low"
526,531,0,0,"Mujer",26,"sex","non-c3",265,"low"
527,532,0,0,"Hombre",49,"sex","non-c3",257,"low"
528,533,0,0,"Hombre",35,"idu","non-c3",128,"low"
529,534,0,0,"Mujer",57,"sex","non-c3",320,"high"
530,535,0,0,"Hombre",37,"sex","c3",51,"low"
531,536,0,0,"Hombre",35,"sex","non-c3",720,"high"
532,537,0,0,"Hombre",48,"sex","c3",50,"high"
533,538,0,0,"Hombre",33,"idu","non-c3",868,"low"
534,539,0,0,"Hombre",51,"sex","c3",479,"high"
535,540,0,0,"Hombre",40,"idu","non-c3",NA,"low"
536,541,0,0,"Hombre",38,"idu","non-c3",445,"high"
537,542,0,0,"Hombre",73,"sex","non-c3",667,"low"
538,543,0,0,"Hombre",45,"sex","non-c3",411,"high"
539,544,0,0,"Hombre",40,"sex","non-c3",520,"low"
540,545,1,0,"Mujer",47,"sex","non-c3",412,"low"
541,546,0,0,"Hombre",24,"sex","non-c3",440,"high"
542,547,1,0,"Hombre",40,"idu","non-c3",166,"low"
543,548,0,0,"Mujer",32,"sex","non-c3",254,"high"
544,549,0,0,"Mujer",45,"sex","non-c3",200,"low"
545,550,0,0,"Mujer",38,"sex","non-c3",735,"high"
546,551,0,0,"Hombre",31,"sex","non-c3",300,"high"
547,552,0,0,"Hombre",39,"sex","non-c3",676,"low"
548,553,0,0,"Hombre",44,"idu","c3",188,"low"
549,554,0,1,"Hombre",48,"idu","non-c3",43,"low"
550,555,0,0,"Hombre",49,"sex","non-c3",410,"high"
551,556,0,0,"Hombre",29,"idu","non-c3",291,"low"
552,557,0,0,"Hombre",28,"sex","c3",36,NA
553,558,0,0,"Mujer",31,"sex","non-c3",545,"low"
554,559,0,0,"Hombre",33,"sex","non-c3",420,"high"
555,560,0,0,"Mujer",61,"sex","non-c3",190,"low"
556,561,0,0,"Mujer",33,"sex","non-c3",986,"low"
557,562,0,0,"Hombre",28,"sex","non-c3",900,"low"
558,563,0,0,"Hombre",31,"sex","non-c3",630,"low"
559,565,0,0,"Hombre",36,"sex","non-c3",300,"high"
560,566,0,0,"Mujer",45,"idu","c3",309,"low"
561,567,0,0,"Hombre",24,"sex","non-c3",837,"high"
562,568,0,0,"Hombre",24,"sex","non-c3",840,NA
563,569,1,0,"Hombre",27,"sex","non-c3",396,"low"
564,570,1,0,"Hombre",47,"sex","c3",NA,"high"
565,571,0,0,"Hombre",43,"idu","non-c3",239,"low"
566,572,0,0,"Hombre",34,"sex","non-c3",326,"high"
567,573,0,1,"Mujer",28,"sex","non-c3",237,NA
568,574,0,0,"Hombre",22,"sex","non-c3",276,"high"
569,575,0,0,"Mujer",43,"sex","non-c3",397,"low"
570,576,0,0,"Hombre",25,"sex","non-c3",264,"low"
571,577,0,0,"Mujer",40,"sex","c3",789,"low"
572,578,0,0,"Mujer",58,"sex","non-c3",56,"high"
573,579,0,0,"Mujer",23,"sex","non-c3",92,NA
574,580,0,0,"Hombre",36,"sex","non-c3",268,"high"
575,581,0,0,"Hombre",46,"sex","non-c3",832,"high"
576,582,1,1,"Hombre",38,"sex","c3",65,"high"
577,583,0,0,"Hombre",36,"sex","non-c3",393,"low"
578,584,0,0,"Mujer",31,"sex","non-c3",116,"high"
579,585,0,0,"Mujer",28,"sex","non-c3",250,"low"
580,586,0,0,"Mujer",18,"sex","non-c3",100,"low"
581,587,0,0,"Mujer",39,"sex","non-c3",846,"low"
582,588,0,0,"Hombre",42,"sex","non-c3",205,"low"
583,589,0,0,"Hombre",33,"sex","c3",NA,"high"
584,590,0,0,"Hombre",30,"sex","non-c3",490,"low"
585,591,0,0,"Mujer",24,"sex","non-c3",254,"low"
586,592,1,0,"Hombre",34,"sex","non-c3",1169,"low"
587,593,0,0,"Mujer",34,"sex","non-c3",644,"low"
588,594,0,0,"Hombre",31,"idu","non-c3",556,"low"
589,595,0,0,"Mujer",41,"sex","non-c3",160,"low"
590,596,0,0,"Mujer",21,"idu","non-c3",772,"low"
591,597,0,0,"Hombre",45,"idu","non-c3",46,NA
592,598,0,0,"Mujer",43,"sex","non-c3",202,"low"
593,599,0,0,"Hombre",19,"sex","non-c3",717,"low"
594,600,0,0,"Hombre",49,"sex","non-c3",269,"low"
595,601,0,0,"Hombre",30,"idu","non-c3",33,"low"
596,602,0,0,"Hombre",32,"idu","non-c3",187,"low"
597,603,0,0,"Hombre",28,"idu","non-c3",NA,"low"
598,604,0,0,"Mujer",20,"sex","non-c3",1265,"low"
599,606,0,0,"Hombre",36,"idu","non-c3",NA,"low"
600,607,0,0,"Mujer",19,"sex","non-c3",390,"high"
601,608,0,0,"Hombre",52,"sex","non-c3",237,"high"
602,609,0,0,"Hombre",49,"sex","non-c3",541,"low"
603,610,0,0,"Hombre",40,"idu","c3",20,"high"
604,611,0,0,"Hombre",32,"sex","non-c3",175,"low"
605,612,0,1,"Hombre",25,"sex","c3",NA,NA
606,613,0,0,"Hombre",35,"sex","non-c3",NA,"low"
607,614,0,0,"Hombre",26,"sex","non-c3",486,"low"
608,615,0,0,"Hombre",35,"sex","non-c3",756,"low"
609,616,0,1,"Hombre",40,"sex","c3",133,"low"
610,617,0,0,"Mujer",38,"sex","non-c3",207,"low"
611,618,0,0,"Mujer",31,"sex","non-c3",364,"low"
612,619,0,0,"Mujer",29,"idu","non-c3",166,"low"
613,620,0,0,"Hombre",33,"sex","non-c3",1334,"low"
614,621,0,0,"Mujer",38,"sex","non-c3",40,"high"
615,622,0,0,"Hombre",22,"sex","non-c3",474,"high"
616,623,0,0,"Hombre",59,"sex","non-c3",406,"high"
617,624,0,0,"Hombre",26,"idu","non-c3",621,"low"
618,625,0,0,"Hombre",42,"sex","non-c3",1163,"low"
619,626,0,0,"Hombre",37,"idu","non-c3",NA,"high"
620,627,0,0,"Hombre",35,"sex","non-c3",96,"low"
621,628,0,0,"Hombre",32,"sex","non-c3",223,"low"
622,629,0,0,"Hombre",53,"sex","c3",45,"high"
623,630,0,0,"Hombre",23,"sex","non-c3",326,"low"
624,631,0,0,"Hombre",45,"sex","non-c3",323,"low"
625,632,0,0,"Hombre",28,"sex","non-c3",149,"low"
626,633,0,0,"Hombre",41,"sex","non-c3",634,"low"
627,634,0,0,"Hombre",38,"sex","non-c3",302,"high"
628,635,0,0,"Mujer",28,"sex","non-c3",860,"low"
629,636,0,0,"Hombre",29,"sex","non-c3",804,"low"
630,637,0,0,"Mujer",29,"sex","non-c3",727,"low"
631,638,0,0,"Hombre",30,"sex","non-c3",764,"low"
632,639,0,1,"Mujer",16,"sex","non-c3",220,"low"
633,640,0,0,"Hombre",35,"sex","c3",39,"low"
634,641,0,0,"Hombre",39,"idu","non-c3",73,"low"
635,642,0,0,"Hombre",39,"idu","non-c3",376,"low"
636,643,0,0,"Mujer",52,"sex","non-c3",321,"low"
637,644,0,0,"Hombre",28,"sex","non-c3",439,"low"
638,645,0,0,"Hombre",40,"sex","c3",6,"low"
639,646,0,0,"Hombre",29,"idu","c3",NA,"low"
640,647,0,0,"Hombre",25,"sex","non-c3",503,"low"
641,648,0,0,"Mujer",20,"sex","non-c3",170,"low"
642,649,0,0,"Hombre",50,"idu","non-c3",65,NA
643,650,0,0,"Hombre",25,"sex","non-c3",212,"high"
644,651,0,0,"Hombre",43,"sex","c3",67,"high"
645,652,1,1,"Hombre",47,"idu","non-c3",277,"low"
646,653,0,0,"Mujer",31,"sex","non-c3",91,"high"
647,654,0,0,"Hombre",33,"sex","non-c3",488,"high"
648,655,0,0,"Hombre",31,"sex","non-c3",456,"low"
649,656,0,0,"Mujer",41,"sex","non-c3",339,"low"
650,657,0,0,"Hombre",38,"sex","non-c3",301,"low"
651,658,0,0,"Hombre",30,"sex","non-c3",346,"low"
652,659,0,0,"Hombre",35,"sex","non-c3",110,"high"
653,660,0,0,"Hombre",36,"sex","non-c3",241,"low"
654,661,0,0,"Hombre",45,"sex","non-c3",459,"low"
655,662,0,0,"Hombre",56,"sex","non-c3",289,"high"
656,663,1,1,"Hombre",51,"idu","non-c3",71,"high"
657,664,0,0,"Mujer",37,"sex","c3",26,"low"
658,665,0,0,"Mujer",41,"sex","non-c3",39,"low"
659,666,0,0,"Mujer",32,"sex","non-c3",245,"low"
660,667,0,0,"Hombre",23,"sex","non-c3",450,"low"
661,668,0,0,"Hombre",23,"sex","non-c3",817,"high"
662,669,0,0,"Hombre",44,"idu","non-c3",NA,"low"
663,670,0,0,"Hombre",26,"sex","non-c3",63,"high"
664,671,0,0,"Hombre",34,"sex","c3",49,"high"
665,672,0,0,"Hombre",27,"sex","non-c3",306,"high"
666,673,0,0,"Hombre",26,"sex","non-c3",906,"low"
667,674,0,0,"Mujer",22,"sex","non-c3",466,"low"
668,675,0,0,"Mujer",32,"sex","non-c3",1137,NA
669,676,0,0,"Mujer",30,"idu","non-c3",484,"high"
670,677,0,0,"Hombre",24,"sex","non-c3",24,"high"
671,678,0,0,"Hombre",33,"sex","non-c3",800,"low"
672,679,0,0,"Hombre",38,"sex","non-c3",533,"high"
673,680,0,0,"Hombre",45,"idu","non-c3",412,"low"
674,681,0,0,"Hombre",26,"sex","non-c3",389,"low"
675,682,0,0,"Hombre",41,"sex","non-c3",124,"low"
676,683,0,0,"Hombre",31,"sex","non-c3",517,"high"
677,684,0,0,"Mujer",32,"sex","non-c3",142,NA
678,685,0,0,"Hombre",22,"sex","non-c3",256,"high"
679,686,0,1,"Hombre",39,"idu","non-c3",510,"low"
680,687,0,0,"Hombre",36,"sex","non-c3",157,"high"
681,688,0,0,"Hombre",40,"sex","c3",72,"high"
682,689,0,0,"Hombre",32,"idu","non-c3",250,"low"
683,690,0,0,"Mujer",44,"idu","non-c3",249,NA
684,691,0,0,"Hombre",29,"sex","non-c3",1418,"low"
685,692,0,0,"Hombre",42,"sex","non-c3",240,"high"
686,693,0,0,"Hombre",37,"sex","c3",26,"low"
687,694,0,0,"Hombre",27,"sex","c3",9,NA
688,695,0,0,"Hombre",31,"idu","non-c3",411,"low"
689,696,0,0,"Mujer",60,"sex","non-c3",45,"low"
690,697,0,0,"Hombre",48,"sex","non-c3",459,"low"
691,698,0,0,"Hombre",22,"sex","non-c3",508,"low"
692,699,0,0,"Hombre",40,"sex","c3",61,"low"
693,700,1,1,"Hombre",33,"sex","c3",39,"high"
694,701,0,0,"Hombre",47,"sex","c3",128,"high"
695,702,0,0,"Mujer",22,"sex","non-c3",476,"low"
696,703,0,0,"Hombre",38,"sex","c3",89,"low"
697,704,0,0,"Mujer",38,"sex","non-c3",594,NA
698,705,0,0,"Mujer",41,"sex","non-c3",321,"low"
699,706,0,0,"Hombre",45,"sex","non-c3",743,"high"
700,707,0,0,"Hombre",57,"sex","c3",41,NA
701,708,0,0,"Hombre",36,"sex","non-c3",777,"low"
702,709,0,1,"Mujer",32,"sex","non-c3",648,"low"
703,710,0,0,"Mujer",41,"sex","c3",252,"high"
704,711,0,0,"Mujer",26,"sex","non-c3",147,"low"
705,712,0,0,"Hombre",49,"sex","non-c3",221,"low"
706,713,0,0,"Hombre",34,"sex","non-c3",220,"high"
707,714,0,0,"Mujer",27,"sex","non-c3",102,"low"
708,715,0,0,"Mujer",44,"sex","non-c3",652,"high"
709,716,0,0,"Hombre",19,"sex","non-c3",807,"high"
710,717,0,0,"Hombre",45,"sex","non-c3",373,"low"
711,718,0,0,"Hombre",32,"sex","non-c3",241,"high"
712,719,0,0,"Hombre",31,"sex","non-c3",456,"low"
713,720,0,0,"Hombre",42,"sex","non-c3",618,"low"
714,721,0,0,"Hombre",40,"idu","c3",17,"high"
715,722,0,0,"Hombre",51,"sex","non-c3",377,"low"
716,723,0,0,"Hombre",24,"sex","non-c3",397,"low"
717,724,0,0,"Hombre",33,"sex","non-c3",1031,"low"
718,725,0,0,"Mujer",47,"sex","c3",3,"low"
719,726,0,0,"Hombre",25,"sex","non-c3",193,"low"
720,727,0,0,"Hombre",47,"sex","c3",182,"low"
721,728,0,0,"Hombre",35,"idu","non-c3",NA,"low"
722,729,0,0,"Mujer",43,"sex","non-c3",105,"low"
723,730,0,0,"Mujer",32,"sex","non-c3",580,"low"
724,731,0,0,"Hombre",30,"sex","non-c3",817,"low"
725,732,0,0,"Hombre",37,"idu","non-c3",340,"high"
726,733,0,0,"Hombre",36,"idu","non-c3",11,"high"
727,734,0,0,"Hombre",65,"sex","c3",23,"high"
728,735,0,0,"Hombre",63,"sex","non-c3",3,"low"
729,736,0,0,"Mujer",28,"sex","non-c3",597,"low"
730,737,0,0,"Hombre",51,"sex","non-c3",189,"low"
731,738,0,0,"Mujer",37,"sex","non-c3",466,"low"
732,739,0,0,"Hombre",32,"sex","c3",106,"high"
733,740,0,0,"Hombre",24,"sex","non-c3",463,"low"
734,741,0,0,"Hombre",29,"idu","non-c3",157,"low"
735,742,0,0,"Hombre",26,"sex","non-c3",406,"low"
736,743,1,0,"Hombre",38,"sex","non-c3",45,"high"
737,744,0,0,"Hombre",47,"idu","c3",NA,"low"
738,745,0,0,"Hombre",32,"sex","non-c3",NA,"low"
739,746,0,0,"Hombre",28,"sex","non-c3",1069,"high"
740,747,0,0,"Hombre",35,"sex","non-c3",16,"high"
741,748,1,0,"Hombre",40,"idu","non-c3",69,"high"
742,749,1,0,"Hombre",50,"sex","non-c3",321,"low"
743,750,0,0,"Hombre",21,"sex","non-c3",926,"high"
744,751,0,0,"Mujer",32,"idu","non-c3",381,"low"
745,752,0,0,"Hombre",28,"idu","non-c3",281,"low"
746,753,0,0,"Hombre",28,"sex","non-c3",398,"low"
747,754,0,0,"Hombre",27,"sex","non-c3",599,"high"
748,755,0,0,"Hombre",47,"sex","non-c3",578,"high"
749,756,0,0,"Mujer",39,"sex","non-c3",303,"low"
750,757,0,0,"Hombre",33,"sex","non-c3",704,"low"
751,758,1,0,"Hombre",59,"sex","non-c3",204,"high"
752,759,0,0,"Hombre",31,"sex","c3",66,"high"
753,760,0,1,"Hombre",29,"sex","non-c3",191,"low"
754,761,0,0,"Mujer",42,"sex","non-c3",383,"low"
755,762,0,0,"Hombre",35,"idu","non-c3",245,"high"
756,763,0,0,"Hombre",32,"idu","non-c3",406,"high"
757,764,0,1,"Mujer",31,"idu","non-c3",7,"low"
758,765,0,0,"Mujer",39,"sex","non-c3",243,"low"
759,766,0,0,"Hombre",28,"sex","c3",493,"low"
760,767,1,0,"Mujer",35,"idu","non-c3",35,"low"
761,768,0,0,"Hombre",32,"sex","non-c3",66,"high"
762,769,0,0,"Hombre",28,"sex","non-c3",798,"low"
763,770,0,0,"Hombre",41,"sex","non-c3",517,"low"
764,772,0,0,"Hombre",30,"sex","c3",27,"low"
765,773,0,0,"Mujer",34,"sex","non-c3",49,"high"
766,774,0,0,"Hombre",36,"sex","c3",207,"high"
767,775,0,0,"Mujer",34,"sex","non-c3",544,"low"
768,776,0,0,"Mujer",36,"idu","c3",124,"high"
769,777,0,0,"Hombre",37,"sex","non-c3",639,"low"
770,778,1,0,"Mujer",42,"idu","non-c3",371,"low"
771,779,0,0,"Mujer",36,"sex","non-c3",479,"high"
772,780,1,1,"Hombre",43,"sex","c3",53,"high"
773,781,0,0,"Hombre",54,"sex","non-c3",10,"low"
774,782,0,0,"Hombre",31,"oth","non-c3",390,"low"
775,783,0,0,"Hombre",28,"idu","non-c3",518,"low"
776,784,0,0,"Mujer",29,"sex","non-c3",51,"high"
777,785,0,1,"Mujer",61,"sex","non-c3",98,"low"
778,786,0,0,"Hombre",34,"sex","non-c3",495,"low"
779,787,0,0,"Mujer",29,"idu","non-c3",4,"high"
780,788,1,1,"Hombre",32,"sex","non-c3",231,"high"
781,789,0,1,"Hombre",40,"sex","non-c3",772,"low"
782,790,0,0,"Hombre",47,"idu","non-c3",355,"low"
783,791,0,0,"Hombre",30,"sex","non-c3",469,"low"
784,792,0,0,"Hombre",42,"idu","non-c3",118,"low"
785,793,0,0,"Mujer",41,"sex","non-c3",195,"low"
786,794,0,0,"Hombre",34,"sex","non-c3",571,"low"
787,795,0,0,"Hombre",37,"sex","non-c3",39,"high"
788,796,0,0,"Hombre",23,"sex","non-c3",318,"low"
789,797,0,0,"Mujer",29,"sex","non-c3",26,"high"
790,798,0,0,"Hombre",32,"sex","c3",NA,"low"
791,799,0,0,"Hombre",62,"sex","non-c3",570,"high"
792,800,0,0,"Mujer",28,"sex","non-c3",661,"low"
793,801,0,0,"Hombre",43,"idu","non-c3",992,"low"
794,802,0,0,"Hombre",55,"sex","non-c3",238,"high"
795,803,0,0,"Hombre",23,"sex","non-c3",737,"low"
796,805,0,0,"Mujer",21,"sex","non-c3",245,"low"
797,806,0,0,"Hombre",24,"sex","non-c3",346,"low"
798,808,0,0,"Mujer",22,"sex","non-c3",647,"high"
799,809,0,0,"Mujer",33,"sex","non-c3",321,"low"
800,810,0,0,"Hombre",42,"sex","non-c3",367,"high"
801,811,0,0,"Mujer",19,"sex","non-c3",285,"high"
802,812,0,0,"Hombre",25,"sex","non-c3",259,"low"
803,813,0,0,"Hombre",38,"idu","non-c3",24,"low"
804,814,0,0,"Mujer",35,"sex","non-c3",174,"high"
805,815,0,0,"Hombre",33,"sex","non-c3",388,"low"
806,816,0,0,"Hombre",39,"sex","non-c3",314,"low"
807,817,0,0,"Hombre",37,"sex","non-c3",530,"low"
808,818,0,0,"Hombre",33,"sex","non-c3",420,"high"
809,819,0,0,"Mujer",32,"sex","non-c3",129,"low"
810,820,0,0,"Mujer",40,"sex","c3",190,"high"
811,821,0,0,"Hombre",49,"sex","non-c3",66,"high"
812,822,0,0,"Mujer",25,"sex","non-c3",560,"high"
813,823,0,0,"Mujer",40,"sex","non-c3",440,"low"
814,824,0,1,"Hombre",58,"sex","non-c3",190,"low"
815,825,0,0,"Hombre",62,"sex","non-c3",251,"high"
816,826,0,0,"Hombre",52,"sex","non-c3",199,"low"
817,827,0,0,"Hombre",51,"sex","non-c3",910,"high"
818,828,0,0,"Hombre",63,"sex","non-c3",598,"high"
819,830,0,0,"Mujer",32,"sex","non-c3",531,"low"
820,831,0,1,"Hombre",28,"idu","c3",75,"high"
821,832,0,0,"Hombre",26,"sex","non-c3",388,"high"
822,833,0,0,"Mujer",26,"sex","non-c3",108,"low"
823,834,0,0,"Hombre",49,"sex","non-c3",499,"low"
824,835,0,0,"Hombre",32,"sex","non-c3",466,NA
825,836,0,0,"Mujer",37,"idu","non-c3",395,"high"
826,837,0,1,"Hombre",59,"sex","non-c3",100,"high"
827,838,1,0,"Hombre",64,"sex","non-c3",262,"high"
828,839,0,0,"Hombre",28,"sex","non-c3",189,"high"
829,840,1,0,"Hombre",50,"sex","non-c3",352,"low"
830,841,0,0,"Hombre",49,"sex","c3",6,"high"
831,842,0,0,"Hombre",39,"sex","non-c3",259,"low"
832,843,0,0,"Hombre",53,"sex","non-c3",746,"low"
833,844,0,0,"Mujer",48,"sex","non-c3",253,"low"
834,845,0,0,"Mujer",33,"idu","non-c3",394,"high"
835,846,0,0,"Mujer",51,"sex","non-c3",92,"high"
836,847,0,0,"Hombre",27,"sex","non-c3",671,"high"
837,848,0,0,"Hombre",33,"sex","non-c3",702,"low"
838,849,0,0,"Hombre",38,"sex","c3",24,"high"
839,850,0,0,"Mujer",18,"sex","non-c3",456,"low"
840,851,0,0,"Hombre",31,"sex","non-c3",803,"low"
841,852,0,0,"Hombre",47,"sex","non-c3",502,"high"
842,853,0,0,"Mujer",38,"sex","c3",9,"high"
843,854,0,0,"Hombre",36,"idu","non-c3",338,"high"
844,855,0,0,"Hombre",25,"idu","c3",218,"high"
845,856,0,0,"Mujer",25,"sex","non-c3",675,"low"
846,857,0,0,"Mujer",30,"sex","non-c3",374,"low"
847,858,1,0,"Hombre",41,"idu","non-c3",133,"high"
848,859,0,0,"Mujer",28,"sex","non-c3",503,NA
849,860,1,0,"Mujer",28,"idu","non-c3",NA,"low"
850,861,1,0,"Mujer",40,"sex","non-c3",307,"high"
851,862,0,0,"Hombre",29,"sex","non-c3",388,"high"
852,863,0,0,"Hombre",39,"sex","non-c3",68,"high"
853,864,0,0,"Hombre",57,"sex","non-c3",245,"high"
854,865,0,0,"Mujer",47,"sex","non-c3",NA,"low"
855,866,0,0,"Hombre",30,"sex","non-c3",926,"low"
856,867,0,0,"Mujer",53,"sex","non-c3",210,"high"
857,868,0,0,"Hombre",35,"idu","non-c3",479,"high"
858,869,0,0,"Hombre",33,"sex","non-c3",287,"low"
859,870,0,0,"Hombre",37,"sex","non-c3",650,"high"
860,871,0,0,"Mujer",22,"sex","non-c3",839,"low"
861,872,0,1,"Hombre",50,"idu","non-c3",236,"high"
862,873,0,0,"Hombre",33,"sex","non-c3",371,"low"
863,874,0,0,"Hombre",29,"sex","non-c3",513,"low"
864,875,0,0,"Hombre",31,"sex","non-c3",23,"high"
865,876,0,0,"Mujer",15,"sex","non-c3",1099,"low"
866,877,0,1,"Hombre",26,"sex","c3",12,"high"
867,878,0,1,"Mujer",35,"sex","c3",23,"high"
868,879,0,0,"Hombre",39,"sex","non-c3",249,"high"
869,880,0,0,"Hombre",44,"idu","non-c3",19,"high"
870,881,1,0,"Mujer",36,"sex","non-c3",148,"high"
871,882,0,1,"Hombre",24,"sex","non-c3",645,"low"
872,883,1,1,"Hombre",39,"idu","non-c3",134,"high"
873,884,0,0,"Hombre",39,"sex","non-c3",282,"high"
874,885,0,0,"Hombre",49,"sex","non-c3",634,"high"
875,886,0,0,"Hombre",37,"sex","non-c3",391,"high"
876,887,0,0,"Mujer",30,"sex","non-c3",651,"low"
877,888,0,0,"Hombre",26,"sex","non-c3",276,"low"
878,889,0,0,"Hombre",22,"sex","non-c3",888,"low"
879,890,0,0,"Mujer",27,"sex","non-c3",NA,NA
880,891,0,0,"Mujer",25,"sex","non-c3",539,"high"
881,892,0,0,"Hombre",46,"sex","non-c3",NA,"low"
882,893,0,0,"Mujer",23,"sex","non-c3",586,NA
883,894,0,0,"Hombre",43,"sex","non-c3",193,"low"
884,895,0,0,"Mujer",40,"sex","non-c3",412,"low"
885,896,0,0,"Mujer",40,"sex","non-c3",99,"high"
886,897,0,0,"Mujer",23,"sex","non-c3",689,"low"
887,898,0,0,"Hombre",38,"sex","non-c3",1,"high"
888,899,1,1,"Hombre",79,"sex","c3",12,"low"
889,900,0,0,"Hombre",23,"sex","c3",39,"high"
890,903,0,0,"Mujer",14,"sex","non-c3",514,"high"
891,904,0,0,"Mujer",38,"sex","non-c3",1140,"low"
892,905,0,0,"Hombre",44,"sex","non-c3",84,"low"
893,906,0,0,"Mujer",44,"sex","non-c3",293,"high"
894,907,0,0,"Mujer",43,"sex","non-c3",NA,"low"
895,908,0,0,"Hombre",30,"sex","c3",13,"low"
896,909,0,0,"Mujer",30,"sex","non-c3",125,NA
897,910,0,0,"Mujer",25,"sex","non-c3",148,NA
898,911,0,0,"Mujer",40,"sex","non-c3",294,"high"
899,912,0,0,"Hombre",43,"sex","non-c3",1063,"high"
900,913,0,0,"Mujer",27,"sex","non-c3",506,"low"
901,914,0,0,"Hombre",27,"sex","non-c3",209,"low"
902,915,0,0,"Hombre",30,"sex","non-c3",353,"low"
903,916,0,0,"Hombre",23,"sex","c3",113,"high"
904,917,0,0,"Hombre",51,"idu","non-c3",73,"low"
905,918,0,1,"Hombre",51,"sex","c3",123,"high"
906,919,0,0,"Mujer",30,"idu","non-c3",643,"high"
907,920,0,0,"Mujer",23,"sex","non-c3",409,"low"
908,921,0,0,"Mujer",45,"sex","non-c3",288,"high"
909,922,0,0,"Hombre",34,"sex","non-c3",2,"high"
910,923,0,0,"Mujer",32,"sex","non-c3",285,"low"
911,924,0,0,"Hombre",52,"sex","non-c3",472,"low"
912,925,0,0,"Hombre",46,"idu","non-c3",59,"high"
913,926,0,0,"Hombre",24,"sex","non-c3",7,NA
914,927,0,0,"Mujer",52,"sex","non-c3",316,"high"
915,928,0,0,"Hombre",20,"sex","non-c3",696,"low"
916,929,1,1,"Hombre",43,"idu","non-c3",182,"low"
917,930,0,0,"Hombre",45,"sex","non-c3",356,"high"
918,931,0,0,"Hombre",27,"sex","c3",59,"high"
919,932,0,0,"Hombre",50,"sex","non-c3",192,"high"
920,933,0,0,"Hombre",56,"sex","non-c3",554,"high"
921,934,0,0,"Hombre",25,"sex","non-c3",250,"high"
922,935,0,0,"Hombre",32,"sex","non-c3",52,"high"
923,936,0,0,"Hombre",35,"sex","non-c3",563,"low"
924,937,0,0,"Hombre",24,"idu","non-c3",69,"low"
925,938,0,0,"Hombre",39,"sex","non-c3",408,"low"
926,939,0,0,"Hombre",25,"sex","non-c3",342,"low"
927,940,0,0,"Hombre",31,"sex","c3",7,"high"
928,941,0,0,"Hombre",44,"sex","non-c3",67,"high"
929,942,0,0,"Mujer",30,"sex","non-c3",786,"high"
930,943,0,0,"Hombre",46,"sex","non-c3",486,"high"
931,944,0,0,"Hombre",30,"sex","non-c3",187,"high"
932,945,0,0,"Hombre",27,"sex","non-c3",543,"low"
933,946,0,0,"Hombre",66,"sex","non-c3",418,"low"
934,947,0,0,"Hombre",27,"sex","non-c3",569,"high"
935,948,0,0,"Hombre",32,"sex","non-c3",912,"low"
936,949,0,0,"Mujer",30,"sex","non-c3",362,"high"
937,950,0,0,"Hombre",33,"sex","non-c3",323,"low"
938,951,1,0,"Hombre",43,"idu","non-c3",497,"low"
939,952,0,0,"Hombre",36,"sex","non-c3",427,"low"
940,953,0,0,"Mujer",39,"sex","non-c3",769,"low"
941,954,0,0,"Hombre",32,"sex","non-c3",600,"low"
942,955,0,0,"Hombre",28,"sex","non-c3",961,"low"
943,956,0,0,"Hombre",40,"sex","c3",35,"high"
944,957,0,0,"Mujer",50,"sex","non-c3",920,"low"
945,958,0,0,"Mujer",29,"sex","c3",14,"high"
946,959,0,0,"Hombre",21,"sex","non-c3",571,"low"
947,960,0,0,"Hombre",41,"sex","non-c3",216,"high"
948,961,0,0,"Mujer",31,"sex","non-c3",337,"low"
949,962,0,0,"Hombre",43,"sex","c3",25,"low"
950,963,0,0,"Hombre",39,"sex","non-c3",184,"high"
951,964,0,0,"Hombre",37,"sex","non-c3",649,"low"
952,965,0,0,"Hombre",55,"sex","non-c3",560,"low"
953,966,0,0,"Hombre",37,"sex","c3",4,"high"
954,967,0,0,"Hombre",31,"sex","non-c3",86,"high"
955,968,0,0,"Hombre",27,"sex","non-c3",610,"low"
956,969,0,0,"Hombre",34,"sex","non-c3",318,"low"
957,970,0,0,"Hombre",38,"sex","non-c3",928,"low"
958,971,0,0,"Hombre",31,"sex","non-c3",759,"low"
959,972,0,0,"Hombre",48,"sex","non-c3",504,"low"
960,973,0,0,"Hombre",24,"sex","non-c3",469,"low"
961,974,0,0,"Hombre",28,"sex","non-c3",884,"low"
962,975,0,0,"Hombre",39,"idu","non-c3",121,"high"
963,976,0,0,"Hombre",42,"sex","non-c3",415,"low"
964,977,0,0,"Mujer",39,"sex","non-c3",214,"low"
965,978,0,0,"Hombre",25,"sex","non-c3",555,"high"
966,979,0,0,"Mujer",32,"sex","non-c3",600,"high"
967,980,0,0,"Mujer",31,"idu","c3",3,"high"
968,981,0,1,"Hombre",38,"idu","c3",471,"high"
969,982,0,0,"Hombre",24,"sex","non-c3",419,"high"
970,983,0,0,"Hombre",37,"sex","non-c3",634,"low"
971,984,0,0,"Hombre",26,"sex","non-c3",469,"low"
972,985,0,0,"Hombre",19,"sex","non-c3",603,"low"
973,986,0,0,"Hombre",39,"sex","non-c3",66,"high"
974,987,0,0,"Mujer",34,"idu","non-c3",696,"low"
975,988,0,0,"Hombre",35,"sex","non-c3",346,"low"
976,989,0,0,"Hombre",44,"sex","non-c3",260,"low"
977,990,0,0,"Hombre",25,"sex","non-c3",920,"low"
978,991,0,0,"Hombre",24,"sex","non-c3",747,"low"
979,992,1,0,"Mujer",35,"idu","non-c3",1171,"low"
980,993,0,0,"Hombre",42,"sex","non-c3",469,"low"
981,994,0,0,"Mujer",37,"sex","non-c3",531,"low"
982,995,0,0,"Hombre",30,"idu","non-c3",387,"high"
983,996,0,0,"Hombre",36,"sex","non-c3",711,"low"
984,997,0,0,"Hombre",27,"sex","non-c3",625,"low"
985,998,0,0,"Mujer",25,"sex","non-c3",216,"low"
986,999,1,0,"Mujer",43,"sex","non-c3",50,"high"
987,1000,0,0,"Mujer",34,"sex","non-c3",65,"high"
988,1001,1,0,"Mujer",55,"sex","non-c3",859,"low"
989,1002,0,0,"Hombre",25,"idu","non-c3",505,NA
990,1003,0,0,"Hombre",43,"sex","non-c3",427,"low"
991,1004,0,0,"Hombre",49,"idu","non-c3",560,"low"
992,1006,0,0,"Hombre",29,"sex","c3",89,"low"
993,1007,0,0,"Hombre",38,"sex","non-c3",233,"low"
994,1008,0,0,"Hombre",73,"sex","c3",139,"high"
995,1009,0,0,"Hombre",64,"sex","non-c3",105,"low"
996,1010,1,0,"Hombre",29,"idu","non-c3",629,"low"
997,1011,1,1,"Mujer",51,"idu","non-c3",75,NA
998,1012,0,0,"Mujer",30,"sex","non-c3",405,"low"
999,1013,0,0,"Hombre",41,"sex","non-c3",123,"high"
1000,1014,0,0,"Hombre",35,"sex","c3",32,"high"
1001,1015,0,0,"Hombre",39,"sex","non-c3",NA,"low"
1002,1016,0,0,"Hombre",32,"sex","c3",3,"high"
1003,1017,0,0,"Hombre",29,"sex","non-c3",401,"low"
1004,1018,0,0,"Mujer",44,"sex","non-c3",557,"low"
1005,1019,0,0,"Mujer",24,"sex","non-c3",186,"low"
1006,1020,0,0,"Mujer",28,"sex","non-c3",998,"low"
1007,1021,1,0,"Mujer",44,"sex","non-c3",400,"low"
1008,1022,0,0,"Mujer",26,"sex","non-c3",336,"low"
1009,1023,0,0,"Mujer",24,"sex","non-c3",106,"low"
1010,1024,0,0,"Hombre",34,"sex","non-c3",315,"high"
1011,1025,0,0,"Mujer",35,"sex","non-c3",475,NA
1012,1026,0,0,"Mujer",38,"idu","non-c3",110,"low"
1013,1027,0,0,"Hombre",23,"sex","non-c3",NA,"high"
1014,1028,0,0,"Hombre",22,"sex","c3",90,"high"
1015,1029,0,0,"Mujer",26,"sex","non-c3",115,"high"
1016,1030,0,0,"Hombre",43,"idu","c3",18,"low"
1017,1031,0,0,"Mujer",32,"sex","non-c3",493,"low"
1018,1032,0,0,"Mujer",44,"sex","c3",98,"high"
1019,1033,0,0,"Mujer",16,"sex","non-c3",247,"low"
1020,1034,0,0,"Hombre",32,"idu","non-c3",58,"high"
1021,1035,0,0,"Hombre",39,"sex","non-c3",403,"high"
1022,1036,0,0,"Hombre",33,"sex","c3",120,"low"
1023,1037,0,0,"Mujer",27,"sex","non-c3",222,"low"
1024,1038,0,0,"Hombre",34,"sex","c3",NA,"high"
1025,1039,0,0,"Mujer",29,"sex","c3",18,"low"
1026,1040,0,0,"Hombre",35,"sex","c3",9,"low"
1027,1041,0,0,"Hombre",36,"sex","non-c3",762,"low"
1028,1042,0,0,"Hombre",39,"sex","non-c3",89,"high"
1029,1043,0,0,"Hombre",28,"sex","non-c3",636,"high"
1030,1044,0,0,"Hombre",44,"sex","non-c3",84,"high"
1031,1045,0,0,"Hombre",44,"sex","non-c3",283,"low"
1032,1046,1,1,"Hombre",45,"idu","non-c3",356,"low"
1033,1047,0,0,"Mujer",45,"idu","non-c3",189,"low"
1034,1048,0,0,"Hombre",34,"sex","non-c3",344,"low"
1035,1049,0,1,"Hombre",28,"sex","non-c3",642,"high"
1036,1050,0,0,"Hombre",31,"sex","non-c3",440,"high"
1037,1051,0,0,"Hombre",32,"sex","c3",18,"high"
1038,1052,0,0,"Mujer",31,"sex","non-c3",80,NA
1039,1053,0,0,"Hombre",34,"sex","non-c3",36,"high"
1040,1054,0,0,"Hombre",37,"idu","non-c3",118,"low"
1041,1055,0,0,"Hombre",30,"sex","non-c3",1356,"low"
1042,1056,1,0,"Hombre",52,"sex","non-c3",80,"high"
1043,1057,0,0,"Mujer",29,"sex","non-c3",383,NA
1044,1058,1,0,"Mujer",17,"sex","non-c3",751,"high"
1045,1059,0,0,"Mujer",30,"sex","non-c3",221,"low"
1046,1060,1,0,"Hombre",32,"sex","non-c3",416,"low"
1047,1061,0,0,"Hombre",33,"sex","non-c3",513,"low"
1048,1062,0,0,"Mujer",23,"sex","non-c3",457,NA
1049,1063,1,0,"Hombre",42,"sex","non-c3",726,"low"
1050,1064,0,0,"Hombre",44,"sex","non-c3",363,"high"
1051,1065,0,0,"Hombre",32,"idu","non-c3",308,"low"
1052,1066,0,0,"Hombre",19,"sex","non-c3",951,"low"
1053,1067,0,0,"Hombre",42,"sex","non-c3",707,"low"
1054,1068,0,0,"Hombre",35,"sex","non-c3",977,"low"
1055,1069,1,1,"Hombre",56,"sex","non-c3",389,NA
1056,1070,0,0,"Mujer",54,"sex","non-c3",363,"high"
1057,1071,1,0,"Mujer",33,"idu","non-c3",369,"low"
1058,1072,0,0,"Hombre",53,"idu","non-c3",279,"low"
1059,1073,0,0,"Mujer",23,"sex","non-c3",419,"low"
1060,1074,0,0,"Hombre",38,"sex","non-c3",159,"high"
1061,1075,0,0,"Hombre",39,"sex","non-c3",142,"low"
1062,1076,0,1,"Mujer",35,"sex","non-c3",427,"low"
1063,1077,0,0,"Mujer",25,"sex","non-c3",951,"low"
1064,1078,0,0,"Hombre",40,"sex","non-c3",420,"low"
1065,1080,0,0,"Hombre",54,"sex","non-c3",76,"high"
1066,1081,0,0,"Mujer",48,"sex","non-c3",1100,"low"
1067,1082,0,0,"Hombre",37,"sex","c3",282,"low"
1068,1083,0,0,"Mujer",22,"sex","non-c3",186,NA
1069,1084,0,0,"Mujer",23,"oth","non-c3",328,NA
1070,1085,1,0,"Mujer",36,"sex","non-c3",210,"high"
1071,1086,0,0,"Hombre",36,"sex","c3",4,"high"
1072,1087,0,0,"Hombre",39,"sex","non-c3",438,"high"
1073,1088,0,0,"Mujer",33,"sex","non-c3",111,NA
1074,1089,0,1,"Hombre",41,"sex","non-c3",6,"high"
1075,1090,0,0,"Mujer",36,"sex","non-c3",238,"low"
1076,1091,0,0,"Hombre",40,"sex","non-c3",73,"high"
1077,1092,0,0,"Mujer",49,"sex","non-c3",21,"high"
1078,1093,1,0,"Mujer",39,"idu","non-c3",874,"low"
1079,1094,0,0,"Hombre",28,"sex","non-c3",612,"low"
1080,1095,0,0,"Hombre",46,"idu","non-c3",919,"low"
1081,1096,0,0,"Mujer",36,"sex","non-c3",382,"high"
1082,1097,0,0,"Hombre",41,"idu","non-c3",23,"high"
1083,1098,1,0,"Mujer",34,"sex","non-c3",645,"low"
1084,1099,0,0,"Hombre",39,"sex","non-c3",522,"low"
1085,1100,1,0,"Hombre",54,"sex","non-c3",212,"low"
1086,1102,0,0,"Mujer",38,"oth","non-c3",497,"low"
1087,1103,0,0,"Hombre",25,"sex","non-c3",710,"low"
1088,1104,1,1,"Hombre",67,"sex","non-c3",809,"low"
1089,1105,0,0,"Mujer",18,"sex","non-c3",254,"low"
1090,1106,0,0,"Hombre",38,"idu","non-c3",343,"low"
1091,1107,0,0,"Hombre",42,"sex","non-c3",733,"low"
1092,1108,1,0,"Mujer",42,"sex","non-c3",411,"low"
1093,1109,0,0,"Mujer",40,"idu","non-c3",298,"low"
1094,1110,0,0,"Hombre",56,"sex","non-c3",425,"low"
1095,1111,0,0,"Hombre",18,"sex","non-c3",857,"low"
1096,1112,0,0,"Hombre",30,"idu","non-c3",267,"low"
1097,1113,0,0,"Mujer",46,"sex","non-c3",314,"high"
1098,1114,0,0,"Mujer",37,"sex","non-c3",559,"low"
1099,1115,0,0,"Hombre",45,"sex","non-c3",824,"low"
1100,1116,0,0,"Mujer",30,"sex","non-c3",473,"low"
1101,1117,0,0,"Hombre",39,"sex","non-c3",760,"low"
1102,1118,0,0,"Hombre",69,"sex","non-c3",63,"high"
1103,1119,0,0,"Hombre",45,"sex","c3",32,NA
1104,1120,0,0,"Hombre",32,"sex","non-c3",604,"low"
1105,1121,0,1,"Hombre",43,"idu","non-c3",636,"low"
1106,1122,0,0,"Mujer",30,"sex","non-c3",435,NA
1107,1123,0,0,"Hombre",31,"sex","non-c3",255,"low"
1108,1124,0,0,"Hombre",45,"idu","non-c3",328,"low"
1109,1125,0,0,"Hombre",26,"sex","non-c3",441,"low"
1110,1126,0,0,"Hombre",27,"sex","non-c3",428,"low"
1111,1127,0,0,"Mujer",40,"sex","non-c3",256,NA
1112,1128,0,0,"Hombre",26,"sex","non-c3",315,"low"
1113,1129,0,0,"Mujer",25,"sex","non-c3",31,"high"
1114,1130,0,0,"Hombre",40,"idu","non-c3",468,"low"
1115,1131,0,0,"Mujer",49,"sex","non-c3",50,"high"
1116,1132,0,0,"Hombre",33,"idu","non-c3",554,"low"
1117,1133,0,0,"Hombre",48,"sex","non-c3",1214,"low"
1118,1134,1,1,"Mujer",35,"idu","c3",38,"high"
1119,1135,0,0,"Mujer",32,"sex","non-c3",135,"low"
1120,1136,0,0,"Hombre",42,"sex","non-c3",813,"high"
1121,1137,0,0,"Mujer",20,"oth","non-c3",408,"high"
1122,1138,0,0,"Mujer",44,"sex","non-c3",187,"high"
1123,1139,0,1,"Hombre",43,"idu","non-c3",3,"high"
1124,1140,1,0,"Hombre",41,"idu","non-c3",671,"low"
1125,1141,1,0,"Hombre",68,"sex","non-c3",60,"high"
1126,1142,0,0,"Mujer",34,"idu","non-c3",424,"low"
1127,1143,0,0,"Hombre",56,"sex","non-c3",126,"low"
1128,1144,0,0,"Hombre",40,"sex","non-c3",742,"high"
1129,1145,0,0,"Mujer",76,"sex","non-c3",37,"high"
1130,1146,1,1,"Hombre",62,"sex","non-c3",533,"low"
1131,1147,0,0,"Hombre",43,"sex","non-c3",637,"high"
1132,1148,0,0,"Mujer",30,"sex","non-c3",324,"high"
1133,1149,0,0,"Hombre",38,"sex","c3",65,"high"
1134,1150,0,0,"Hombre",43,"sex","non-c3",469,"low"
1135,1151,0,0,"Hombre",57,"sex","non-c3",335,"low"
1136,1152,1,0,"Hombre",39,"idu","non-c3",2,"high"
1137,1153,0,0,"Mujer",44,"sex","non-c3",386,"low"
1138,1154,0,0,"Hombre",34,"sex","c3",40,"high"
1139,1155,0,0,"Hombre",63,"sex","non-c3",327,"high"
1140,1156,1,0,"Mujer",42,"idu","non-c3",1073,"low"
1141,1157,1,1,"Hombre",71,"sex","c3",266,"low"
1142,1158,0,0,"Mujer",45,"sex","non-c3",1041,"low"
1143,1159,0,0,"Hombre",41,"sex","non-c3",336,"low"
1144,1160,1,0,"Hombre",40,"sex","non-c3",195,"high"
1145,1161,0,0,"Mujer",34,"sex","non-c3",171,"low"
1146,1162,0,0,"Hombre",45,"sex","non-c3",361,"low"
1147,1163,0,0,"Hombre",40,"sex","non-c3",463,"low"
1148,1164,0,0,"Hombre",45,"sex","c3",58,"high"
1149,1165,0,0,"Hombre",31,"sex","non-c3",467,"high"
1150,1166,1,0,"Hombre",40,"sex","non-c3",566,"low"
1151,1167,0,0,"Hombre",32,"sex","c3",713,"low"
1152,1168,0,0,"Hombre",36,"sex","non-c3",230,"high"
1153,1169,0,1,"Mujer",38,"sex","c3",412,"low"
1154,1170,1,0,"Hombre",57,"sex","non-c3",273,"low"
1155,1171,1,0,"Hombre",62,"sex","non-c3",298,"low"
1156,1172,0,0,"Hombre",36,"sex","non-c3",267,"low"
1157,1173,0,0,"Hombre",31,"sex","non-c3",219,"low"
1158,1174,0,0,"Hombre",66,"sex","c3",101,"high"
1159,1175,0,0,"Hombre",61,"sex","non-c3",349,NA
1160,1176,0,0,"Hombre",45,"sex","non-c3",28,NA
1161,1177,0,0,"Hombre",42,"sex","non-c3",476,"high"
1162,1178,0,0,"Hombre",27,"sex","non-c3",970,"low"
1163,1179,1,0,"Hombre",40,"sex","non-c3",277,"high"
1164,1180,0,1,"Hombre",51,"sex","non-c3",46,"high"
1165,1181,0,0,"Mujer",36,"sex","non-c3",239,"low"
1166,1182,0,0,"Mujer",18,"sex","non-c3",735,"low"
1167,1183,0,0,"Mujer",29,"sex","non-c3",720,"low"
1168,1184,0,1,"Hombre",39,"idu","non-c3",333,"low"
1169,1185,0,1,"Hombre",39,"idu","non-c3",183,"low"
1170,1186,0,0,"Mujer",27,"sex","non-c3",838,NA
1171,1187,0,0,"Hombre",46,"sex","c3",136,NA
1172,1188,1,1,"Hombre",39,"sex","c3",120,"high"
1173,1189,1,0,"Mujer",34,"sex","non-c3",280,"low"
1174,1190,0,0,"Hombre",31,"sex","non-c3",378,"high"
1175,1191,0,0,"Mujer",27,"sex","non-c3",321,"high"
1176,1192,0,0,"Mujer",59,"oth","c3",125,"low"
1177,1193,0,0,"Mujer",22,"sex","non-c3",275,NA
1178,1194,0,0,"Mujer",36,"sex","non-c3",18,"high"
1179,1195,1,0,"Hombre",40,"sex","c3",230,"low"
1180,1196,0,0,"Mujer",43,"sex","non-c3",408,"low"
1181,1197,0,0,"Mujer",24,"sex","c3",270,"high"
1182,1198,0,0,"Hombre",44,"sex","non-c3",222,"high"
1183,1199,0,0,"Hombre",63,"sex","c3",361,"high"
1184,1200,0,0,"Mujer",37,"sex","non-c3",528,"low"
1185,1201,0,1,"Hombre",50,"sex","non-c3",42,"high"
1186,1202,0,0,"Hombre",26,"idu","non-c3",640,"high"
1187,1203,0,0,"Mujer",39,"sex","non-c3",343,"high"
1188,1204,1,0,"Mujer",35,"sex","non-c3",606,"low"
1189,1205,0,0,"Mujer",24,"sex","non-c3",644,"low"
1190,1206,0,0,"Mujer",30,"sex","non-c3",394,"low"
1191,1207,0,0,"Hombre",39,"sex","non-c3",441,"low"
1192,1208,0,0,"Hombre",44,"sex","non-c3",172,"high"
1193,1209,0,0,"Mujer",35,"sex","non-c3",255,"low"
1194,1210,0,0,"Mujer",51,"sex","non-c3",84,"high"
1195,1211,0,0,"Hombre",46,"idu","non-c3",624,"high"
1196,1212,0,0,"Mujer",29,"sex","non-c3",399,"low"
1197,1213,0,0,"Hombre",31,"sex","non-c3",34,"high"
1198,1214,1,1,"Hombre",57,"sex","non-c3",59,"high"
1199,1215,1,0,"Hombre",37,"sex","non-c3",850,"low"
1200,1216,0,0,"Mujer",25,"sex","c3",268,"low"
1201,1217,0,0,"Hombre",59,"sex","non-c3",98,"low"
1202,1218,0,0,"Hombre",56,"sex","non-c3",474,"low"
1203,1219,0,0,"Mujer",28,"sex","non-c3",482,"low"
1204,1220,1,0,"Hombre",46,"sex","non-c3",1455,"high"
1205,1221,0,0,"Hombre",19,"sex","non-c3",1563,"low"
1206,1222,1,0,"Hombre",22,"sex","non-c3",46,"high"
1207,1223,0,0,"Hombre",39,"sex","non-c3",733,"high"
1208,1224,0,1,"Hombre",34,"idu","c3",59,"high"
1209,1225,0,0,"Mujer",39,"sex","c3",18,"high"
1210,1226,0,0,"Hombre",41,"sex","non-c3",448,"high"
1211,1227,1,1,"Hombre",33,"sex","non-c3",765,"low"
1212,1228,0,0,"Hombre",37,"sex","non-c3",291,"low"
1213,1229,0,0,"Hombre",28,"sex","non-c3",782,"low"
1214,1230,0,0,"Hombre",36,"sex","non-c3",955,"low"
1215,1231,0,0,"Mujer",34,"sex","non-c3",1024,"low"
1216,1232,0,0,"Mujer",49,"sex","non-c3",38,"high"
1217,1233,0,0,"Hombre",32,"sex","non-c3",613,"high"
1218,1234,0,0,"Mujer",49,"idu","non-c3",62,"high"
1219,1235,0,0,"Hombre",24,"sex","non-c3",806,"low"
1220,1236,0,0,"Hombre",32,"sex","non-c3",490,"low"
1221,1237,0,0,"Hombre",34,"sex","non-c3",208,"low"
1222,1238,0,0,"Hombre",26,"sex","non-c3",445,"low"
1223,1239,0,1,"Hombre",48,"sex","non-c3",9,"high"
1224,1240,0,0,"Mujer",41,"sex","non-c3",45,"high"
1225,1241,1,1,"Mujer",34,"sex","c3",8,"high"
1226,1242,0,0,"Hombre",34,"sex","non-c3",24,"high"
1227,1243,0,0,"Mujer",30,"sex","non-c3",513,"low"
1228,1244,0,0,"Hombre",32,"sex","non-c3",787,"low"
1229,1245,1,0,"Hombre",34,"idu","non-c3",404,"low"
1230,1246,0,0,"Hombre",28,"sex","c3",1090,"low"
1231,1247,0,0,"Mujer",22,"sex","non-c3",161,"low"
1232,1248,0,0,"Hombre",34,"sex","non-c3",78,"high"
1233,1249,0,0,"Mujer",54,"sex","non-c3",13,"high"
1234,1250,0,0,"Hombre",47,"sex","non-c3",653,"low"
1235,1251,0,0,"Mujer",26,"sex","non-c3",724,"low"
1236,1252,0,0,"Hombre",36,"sex","non-c3",467,"low"
1237,1253,0,0,"Mujer",25,"sex","non-c3",757,"low"
1238,1254,1,0,"Mujer",37,"idu","non-c3",506,"high"
1239,1255,0,0,"Mujer",25,"sex","non-c3",421,"low"
1240,1256,0,0,"Hombre",27,"sex","non-c3",502,"low"
1241,1257,0,0,"Mujer",27,"oth","non-c3",542,"low"
1242,1258,0,0,"Hombre",31,"sex","non-c3",457,"high"
1243,1259,0,0,"Hombre",38,"sex","non-c3",522,"high"
1244,1260,0,1,"Hombre",47,"idu","c3",3,"low"
1245,1261,0,0,"Hombre",19,"sex","non-c3",794,"low"
1246,1262,0,1,"Hombre",54,"sex","c3",58,"high"
1247,1263,0,1,"Hombre",34,"idu","non-c3",124,"low"
1248,1264,1,1,"Hombre",26,"sex","c3",98,NA
1249,1265,0,0,"Hombre",59,"sex","c3",20,NA
1250,1266,0,0,"Hombre",42,"sex","non-c3",67,"low"
1251,1267,0,0,"Mujer",30,"sex","non-c3",290,"low"
1252,1268,0,0,"Mujer",36,"idu","non-c3",675,"low"
1253,1269,0,0,"Hombre",36,"sex","non-c3",190,"low"
1254,1270,0,0,"Hombre",28,"sex","non-c3",433,"low"
1255,1271,0,0,"Mujer",45,"sex","non-c3",44,"high"
1256,1272,0,0,"Mujer",24,"sex","non-c3",546,"low"
1257,1273,0,1,"Hombre",40,"sex","c3",84,"high"
1258,1274,0,0,"Hombre",40,"sex","non-c3",421,"low"
1259,1275,1,0,"Hombre",30,"sex","non-c3",327,"high"
1260,1276,0,0,"Hombre",31,"sex","non-c3",566,"high"
1261,1277,1,0,"Mujer",29,"sex","c3",2,"high"
1262,1278,0,0,"Hombre",46,"sex","non-c3",1000,"high"
1263,1279,0,0,"Hombre",41,"sex","non-c3",335,"low"
1264,1280,0,0,"Mujer",35,"sex","c3",188,"high"
1265,1281,0,0,"Hombre",53,"sex","non-c3",24,"high"
1266,1282,0,0,"Hombre",40,"sex","non-c3",9,"high"
1267,1283,0,0,"Mujer",30,"sex","non-c3",330,"low"
1268,1284,0,0,"Mujer",25,"sex","c3",124,NA
1269,1285,0,0,"Hombre",24,"sex","non-c3",501,"high"
1270,1286,0,0,"Hombre",30,"sex","non-c3",187,"low"
1271,1287,0,0,"Hombre",50,"sex","non-c3",86,"high"
1272,1288,0,0,"Hombre",43,"sex","c3",102,"high"
1273,1289,0,0,"Mujer",28,"sex","c3",137,"high"
1274,1290,0,0,"Mujer",29,"idu","non-c3",99,"low"
1275,1291,0,0,"Hombre",49,"sex","c3",973,"low"
1276,1292,0,0,"Mujer",40,"sex","non-c3",22,"low"
1277,1293,0,0,"Mujer",24,"sex","non-c3",760,"low"
1278,1295,0,0,"Hombre",32,"sex","non-c3",105,"low"
1279,1296,0,0,"Mujer",25,"sex","non-c3",20,"low"
1280,1297,0,0,"Mujer",36,"sex","non-c3",486,"low"
1281,1298,0,0,"Mujer",26,"sex","non-c3",549,"low"
1282,1299,0,0,"Hombre",47,"sex","non-c3",674,"low"
1283,1300,0,0,"Hombre",29,"idu","non-c3",960,"low"
1284,1301,0,0,"Hombre",51,"sex","non-c3",676,"low"
1285,1302,0,0,"Mujer",25,"sex","non-c3",603,"low"
1286,1303,0,0,"Mujer",28,"sex","non-c3",425,"low"
1287,1304,0,0,"Mujer",40,"sex","non-c3",765,"low"
1288,1305,1,0,"Hombre",29,"sex","non-c3",753,"low"
1289,1306,1,0,"Hombre",65,"sex","non-c3",57,NA
1290,1307,0,0,"Hombre",64,"sex","non-c3",462,"low"
1291,1308,0,0,"Hombre",36,"sex","non-c3",196,"high"
1292,1309,0,0,"Hombre",50,"sex","non-c3",618,"low"
1293,1310,0,0,"Hombre",68,"sex","non-c3",43,"high"
1294,1311,0,0,"Hombre",35,"sex","non-c3",632,"high"
1295,1312,0,0,"Hombre",39,"sex","c3",30,"high"
1296,1313,0,0,"Mujer",34,"sex","non-c3",150,"low"
1297,1314,0,0,"Mujer",29,"sex","non-c3",152,"low"
1298,1315,0,0,"Hombre",30,"sex","non-c3",572,"low"
1299,1316,0,0,"Hombre",49,"sex","non-c3",644,"high"
1300,1317,0,0,"Hombre",38,"sex","non-c3",706,"low"
1301,1318,0,0,"Hombre",30,"sex","non-c3",620,"low"
1302,1319,1,0,"Hombre",31,"sex","non-c3",270,"high"
1303,1320,0,0,"Mujer",31,"sex","non-c3",52,"high"
1304,1321,0,0,"Mujer",35,"sex","non-c3",480,"low"
1305,1322,0,0,"Hombre",28,"sex","non-c3",294,"high"
1306,1323,1,0,"Mujer",38,"sex","non-c3",262,"low"
1307,1324,1,0,"Hombre",38,"sex","non-c3",615,"high"
1308,1325,0,0,"Hombre",37,"sex","non-c3",284,"low"
1309,1326,0,0,"Hombre",38,"sex","non-c3",275,"low"
1310,1327,0,1,"Hombre",38,"sex","c3",28,"high"
1311,1328,0,0,"Hombre",28,"sex","non-c3",320,"high"
1312,1329,0,0,"Hombre",49,"sex","c3",40,"high"
1313,1330,0,0,"Hombre",37,"idu","non-c3",352,"high"
1314,1331,0,0,"Mujer",38,"sex","non-c3",283,"low"
1315,1332,0,0,"Hombre",57,"sex","non-c3",440,"low"
1316,1333,0,0,"Hombre",30,"idu","non-c3",687,"low"
1317,1334,0,0,"Mujer",25,"sex","non-c3",912,"low"
1318,1335,1,0,"Hombre",48,"sex","non-c3",20,"high"
1319,1336,1,0,"Hombre",34,"idu","non-c3",704,"high"
1320,1337,0,0,"Hombre",74,"sex","non-c3",44,NA
1321,1338,0,0,"Mujer",41,"sex","non-c3",590,"low"
1322,1339,0,0,"Hombre",24,"sex","non-c3",668,"low"
1323,1340,0,1,"Hombre",39,"sex","c3",90,"high"
1324,1341,0,0,"Hombre",32,"sex","non-c3",448,"low"
1325,1342,0,0,"Hombre",28,"sex","non-c3",528,"high"
1326,1343,0,0,"Mujer",43,"sex","non-c3",50,"high"
1327,1344,0,0,"Hombre",54,"sex","non-c3",198,"high"
1328,1345,0,0,"Hombre",41,"idu","non-c3",260,"high"
1329,1346,0,0,"Hombre",27,"sex","non-c3",304,"high"
1330,1347,1,0,"Hombre",36,"idu","non-c3",665,"low"
1331,1348,1,0,"Hombre",46,"sex","non-c3",284,"low"
1332,1349,0,1,"Hombre",43,"sex","non-c3",30,"high"
1333,1350,0,0,"Hombre",53,"sex","non-c3",280,"low"
1334,1351,1,0,"Mujer",76,"sex","non-c3",524,"high"
1335,1352,0,0,"Hombre",37,"sex","non-c3",193,"low"
1336,1353,0,0,"Hombre",25,"sex","non-c3",417,"low"
1337,1354,0,0,"Hombre",35,"sex","non-c3",319,NA
1338,1355,0,0,"Hombre",20,"sex","non-c3",887,"low"
1339,1356,0,0,"Hombre",24,"sex","non-c3",565,"low"
1340,1357,1,0,"Mujer",26,"sex","non-c3",298,"low"
1341,1358,0,0,"Hombre",25,"sex","non-c3",772,"low"
1342,1359,0,0,"Hombre",38,"sex","c3",14,"high"
1343,1360,1,0,"Hombre",48,"sex","non-c3",617,"low"
1344,1361,1,0,"Hombre",45,"sex","c3",27,"high"
1345,1362,1,0,"Mujer",60,"sex","non-c3",1829,"low"
1346,1363,0,0,"Mujer",33,"sex","non-c3",143,"high"
1347,1364,0,0,"Hombre",34,"sex","non-c3",752,"low"
1348,1365,0,0,"Hombre",26,"sex","non-c3",1094,"low"
1349,1366,0,0,"Mujer",39,"idu","non-c3",284,"high"
1350,1367,0,0,"Hombre",31,"sex","non-c3",569,"low"
1351,1368,0,0,"Hombre",33,"sex","non-c3",182,"high"
1352,1369,0,0,"Hombre",28,"sex","non-c3",523,"high"
1353,1370,0,0,"Hombre",49,"idu","non-c3",170,"low"
1354,1371,0,0,"Hombre",36,"sex","c3",301,"low"
1355,1372,0,0,"Hombre",39,"sex","non-c3",428,"low"
1356,1373,1,0,"Hombre",49,"sex","non-c3",366,"low"
1357,1374,0,0,"Hombre",31,"sex","non-c3",887,"low"
1358,1375,0,1,"Hombre",49,"idu","non-c3",136,"high"
1359,1376,0,0,"Mujer",35,"sex","non-c3",480,"low"
1360,1377,0,0,"Hombre",44,"idu","non-c3",615,"low"
1361,1378,0,0,"Hombre",68,"sex","c3",41,"high"
1362,1379,1,0,"Mujer",24,"sex","non-c3",200,"low"
1363,1380,0,0,"Hombre",23,"sex","non-c3",275,"low"
1364,1381,0,0,"Mujer",35,"sex","non-c3",456,"low"
1365,1382,1,0,"Mujer",32,"sex","non-c3",489,"low"
1366,1383,0,0,"Mujer",26,"idu","non-c3",769,"low"
1367,1384,0,0,"Mujer",28,"sex","non-c3",406,"low"
1368,1385,0,0,"Mujer",49,"sex","non-c3",200,"low"
1369,1386,0,0,"Mujer",29,"sex","non-c3",408,"low"
1370,1387,1,0,"Hombre",46,"sex","c3",28,"high"
1371,1388,0,0,"Mujer",28,"sex","non-c3",46,NA
1372,1389,0,0,"Hombre",34,"sex","non-c3",475,"low"
1373,1390,0,0,"Hombre",36,"sex","non-c3",562,"low"
1374,1391,0,0,"Mujer",26,"sex","non-c3",275,"low"
1375,1392,1,0,"Hombre",33,"idu","non-c3",736,"low"
1376,1393,1,0,"Hombre",62,"sex","non-c3",426,"high"
1377,1394,0,0,"Hombre",26,"sex","non-c3",304,"low"
1378,1395,0,0,"Mujer",35,"sex","non-c3",858,"low"
1379,1396,0,0,"Hombre",73,"sex","c3",11,"high"
1380,1397,0,0,"Hombre",44,"sex","non-c3",253,"low"
1381,1398,0,0,"Mujer",39,"sex","non-c3",387,"low"
1382,1399,0,0,"Hombre",23,"idu","non-c3",306,"high"
1383,1400,1,0,"Mujer",55,"sex","non-c3",185,"low"
1384,1401,1,0,"Mujer",31,"sex","non-c3",235,"low"
1385,1402,0,0,"Hombre",42,"idu","non-c3",340,"low"
1386,1403,1,0,"Mujer",49,"sex","non-c3",762,"high"
1387,1404,0,0,"Hombre",35,"sex","non-c3",402,"low"
1388,1405,0,0,"Hombre",46,"sex","non-c3",78,"low"
1389,1406,1,0,"Hombre",41,"sex","non-c3",730,"low"
1390,1407,0,0,"Mujer",38,"sex","non-c3",299,"low"
1391,1408,0,0,"Hombre",39,"sex","c3",174,"low"
1392,1409,0,0,"Mujer",24,"sex","non-c3",826,"low"
1393,1410,0,0,"Hombre",54,"sex","non-c3",296,"low"
1394,1411,0,0,"Mujer",21,"sex","non-c3",495,"low"
1395,1412,1,0,"Hombre",46,"idu","non-c3",105,"high"
1396,1413,0,0,"Hombre",26,"sex","non-c3",383,"low"
1397,1414,0,0,"Hombre",25,"sex","non-c3",382,"low"
1398,1415,0,0,"Mujer",30,"sex","non-c3",300,"low"
1399,1416,1,0,"Hombre",34,"idu","non-c3",423,"low"
1400,1417,0,0,"Mujer",17,"sex","non-c3",520,"low"
1401,1418,0,0,"Hombre",31,"sex","non-c3",500,"low"
1402,1419,0,0,"Hombre",33,"sex","non-c3",1174,"low"
1403,1420,0,0,"Hombre",34,"sex","non-c3",378,"low"
1404,1421,0,0,"Hombre",46,"sex","non-c3",2,"low"
1405,1422,1,0,"Hombre",39,"idu","non-c3",361,"low"
1406,1423,0,0,"Hombre",39,"sex","non-c3",747,"low"
1407,1424,0,0,"Hombre",31,"idu","non-c3",115,"high"
1408,1425,1,0,"Mujer",45,"sex","non-c3",890,"high"
1409,1426,1,0,"Hombre",27,"sex","non-c3",384,"low"
1410,1427,0,0,"Hombre",38,"sex","c3",159,"high"
1411,1428,0,0,"Hombre",32,"sex","c3",185,"high"
1412,1429,0,0,"Mujer",30,"sex","non-c3",289,"low"
1413,1430,0,0,"Hombre",42,"idu","non-c3",246,"low"
1414,1431,0,0,"Hombre",29,"sex","non-c3",126,"high"
1415,1432,0,0,"Hombre",28,"sex","non-c3",416,"low"
1416,1433,0,0,"Hombre",27,"sex","non-c3",588,"high"
1417,1434,0,0,"Mujer",27,"sex","non-c3",34,"high"
1418,1435,0,0,"Mujer",41,"sex","non-c3",302,"low"
1419,1436,0,0,"Hombre",33,"sex","non-c3",766,"low"
1420,1437,0,0,"Hombre",26,"sex","non-c3",266,"low"
1421,1438,0,0,"Hombre",27,"sex","non-c3",101,"high"
1422,1439,0,0,"Hombre",28,"sex","non-c3",242,"high"
1423,1440,0,0,"Hombre",23,"sex","non-c3",345,"low"
1424,1441,0,1,"Mujer",43,"sex","c3",217,"low"
1425,1442,0,0,"Mujer",25,"sex","non-c3",409,"low"
1426,1443,1,0,"Hombre",23,"sex","non-c3",647,"low"
1427,1444,0,0,"Hombre",35,"sex","non-c3",394,"low"
1428,1445,0,0,"Hombre",41,"sex","c3",40,"high"
1429,1446,0,0,"Hombre",27,"sex","c3",55,"high"
1430,1447,0,0,"Hombre",34,"sex","non-c3",663,"high"
1431,1448,0,0,"Mujer",30,"sex","non-c3",NA,"low"
1432,1449,0,0,"Hombre",20,"sex","non-c3",250,"high"
1433,1450,1,0,"Hombre",31,"sex","non-c3",32,"high"
1434,1451,0,0,"Hombre",35,"sex","non-c3",634,"low"
1435,1452,0,0,"Hombre",26,"sex","non-c3",649,"low"
1436,1453,1,0,"Hombre",43,"idu","non-c3",105,"low"
1437,1454,0,0,"Hombre",57,"sex","non-c3",406,"low"
1438,1455,0,1,"Mujer",57,"sex","c3",15,"high"
1439,1456,0,1,"Hombre",54,"sex","c3",14,"high"
1440,1457,0,1,"Hombre",50,"sex","c3",91,"high"
1441,1458,0,1,"Mujer",21,"sex","non-c3",4,"high"
1442,1459,0,0,"Hombre",43,"idu","non-c3",1120,"low"
1443,1460,0,0,"Hombre",41,"sex","non-c3",185,"low"
1444,1461,0,0,"Hombre",26,"sex","non-c3",257,"low"
1445,1462,0,0,"Hombre",67,"idu","c3",437,NA
1446,1463,0,0,"Hombre",59,"sex","non-c3",384,"low"
1447,1464,0,0,"Hombre",36,"idu","non-c3",391,"high"
1448,1465,0,0,"Hombre",24,"idu","non-c3",566,"high"
1449,1466,0,0,"Hombre",24,"sex","non-c3",913,"low"
1450,1468,0,0,"Hombre",39,"sex","non-c3",389,"low"
1451,1469,0,0,"Hombre",35,"sex","non-c3",790,"low"
1452,1470,0,0,"Mujer",24,"sex","non-c3",241,"high"
1453,1471,1,0,"Hombre",55,"sex","non-c3",289,"high"
1454,1472,0,0,"Hombre",35,"sex","non-c3",222,"high"
1455,1473,0,1,"Hombre",77,"sex","non-c3",393,"high"
1456,1474,0,0,"Hombre",30,"sex","non-c3",789,"low"
1457,1475,0,0,"Mujer",30,"sex","non-c3",NA,"low"
1458,1476,0,0,"Hombre",37,"sex","c3",5,"high"
1459,1477,0,0,"Mujer",25,"idu","non-c3",487,"high"
1460,1478,0,0,"Hombre",41,"sex","c3",10,"high"
1461,1479,0,0,"Mujer",55,"sex","non-c3",163,"low"
1462,1480,0,0,"Hombre",42,"sex","non-c3",146,"high"
1463,1482,0,0,"Mujer",35,"sex","non-c3",322,"low"
1464,1483,0,0,"Hombre",33,"sex","non-c3",389,"low"
1465,1484,0,0,"Hombre",35,"sex","non-c3",860,"high"
1466,1485,1,0,"Hombre",33,"sex","non-c3",541,"low"
1467,1486,0,0,"Hombre",25,"sex","non-c3",545,"low"
1468,1487,0,0,"Hombre",50,"idu","non-c3",408,"low"
1469,1488,1,0,"Hombre",44,"sex","c3",497,"high"
1470,1489,0,0,"Hombre",35,"sex","non-c3",618,"low"
1471,1491,0,0,"Hombre",38,"idu","non-c3",165,"high"
1472,1492,0,0,"Hombre",27,"sex","non-c3",374,"low"
1473,1493,0,0,"Hombre",52,"sex","c3",583,"low"
1474,1494,0,0,"Hombre",26,"sex","non-c3",245,"low"
1475,1495,0,0,"Hombre",36,"idu","non-c3",1140,"low"
1476,1496,0,0,"Mujer",42,"sex","non-c3",425,"high"
1477,1497,0,1,"Hombre",47,"sex","c3",114,"high"
1478,1498,0,0,"Hombre",37,"sex","non-c3",982,"low"
1479,1499,0,0,"Hombre",19,"sex","non-c3",337,"low"
1480,1500,0,0,"Hombre",36,"sex","non-c3",363,"high"
1481,1501,0,0,"Hombre",46,"sex","c3",47,"low"
1482,1502,0,0,"Mujer",19,"sex","non-c3",549,"low"
1483,1503,0,0,"Hombre",26,"idu","non-c3",856,"low"
1484,1504,0,0,"Hombre",47,"sex","non-c3",36,"high"
1485,1505,0,0,"Hombre",28,"sex","non-c3",260,"low"
1486,1506,0,0,"Hombre",64,"sex","non-c3",904,"high"
1487,1508,1,0,"Hombre",39,"sex","non-c3",154,"high"
1488,1509,1,0,"Hombre",30,"idu","non-c3",492,"low"
1489,1510,0,0,"Hombre",47,"sex","non-c3",4,"high"
1490,1511,0,0,"Hombre",33,"sex","non-c3",441,"low"
1491,1512,0,0,"Mujer",33,"sex","non-c3",515,"low"
1492,1513,0,0,"Hombre",34,"sex","non-c3",387,"high"
1493,1514,0,1,"Hombre",43,"sex","c3",18,"high"
1494,1515,0,0,"Hombre",36,"sex","non-c3",198,"low"
1495,1516,0,0,"Hombre",31,"sex","non-c3",227,"high"
1496,1517,0,0,"Hombre",26,"sex","non-c3",1259,"low"
1497,1518,0,0,"Hombre",47,"idu","non-c3",529,"low"
1498,1519,0,0,"Hombre",32,"sex","c3",28,"low"
1499,1520,0,0,"Hombre",39,"sex","non-c3",38,"high"
1500,1521,0,0,"Hombre",45,"idu","non-c3",364,"low"
1501,1522,0,0,"Hombre",29,"sex","non-c3",145,"low"
1502,1523,0,0,"Hombre",24,"sex","non-c3",404,"low"
1503,1524,0,0,"Hombre",43,"sex","non-c3",580,"low"
1504,1525,0,0,"Hombre",45,"idu","non-c3",167,"low"
1505,1526,1,0,"Hombre",25,"sex","non-c3",330,"low"
1506,1527,0,0,"Mujer",25,"idu","non-c3",412,"high"
1507,1528,0,1,"Hombre",38,"idu","non-c3",606,"low"
1508,1529,0,0,"Hombre",40,"sex","non-c3",678,"low"
1509,1530,0,0,"Hombre",33,"sex","non-c3",688,"low"
1510,1531,0,0,"Hombre",23,"sex","non-c3",505,"low"
1511,1532,0,0,"Mujer",27,"idu","non-c3",667,"low"
1512,1533,0,0,"Hombre",20,"sex","non-c3",557,"low"
1513,1534,0,0,"Hombre",41,"sex","non-c3",9,"high"
1514,1535,0,0,"Hombre",31,"sex","non-c3",542,"high"
1515,1536,0,0,"Hombre",34,"sex","non-c3",235,"low"
1516,1537,0,0,"Hombre",28,"sex","non-c3",1163,"low"
1517,1538,0,0,"Hombre",28,"sex","c3",21,"high"
1518,1539,0,0,"Mujer",22,"sex","non-c3",287,"low"
1519,1540,0,0,"Hombre",26,"idu","non-c3",1310,NA
1520,1541,0,0,"Mujer",20,"sex","non-c3",331,"high"
1521,1542,0,1,"Hombre",28,"sex","c3",17,NA
1522,1544,1,0,"Hombre",25,"sex","non-c3",921,"low"
1523,1545,0,0,"Mujer",26,"idu","non-c3",511,"low"
1524,1546,0,0,"Mujer",34,"idu","non-c3",302,"low"
1525,1547,0,0,"Mujer",28,"sex","non-c3",241,"low"
1526,1548,0,0,"Hombre",52,"sex","non-c3",233,"low"
1527,1549,0,0,"Mujer",30,"sex","non-c3",254,"low"
1528,1550,0,0,"Hombre",65,"sex","non-c3",174,"low"
1529,1551,0,0,"Hombre",40,"sex","c3",9,"high"
1530,1552,0,0,"Mujer",33,"idu","non-c3",939,"low"
1531,1553,0,0,"Hombre",28,"sex","non-c3",378,"high"
1532,1554,1,1,"Hombre",38,"sex","non-c3",56,"high"
1533,1555,0,0,"Mujer",37,"sex","non-c3",535,"low"
1534,1556,0,0,"Hombre",41,"idu","non-c3",56,"low"
1535,1557,0,0,"Hombre",25,"sex","non-c3",775,"high"
1536,1558,1,0,"Hombre",37,"sex","non-c3",486,"low"
1537,1559,0,0,"Mujer",34,"sex","non-c3",NA,"low"
1538,1560,0,0,"Mujer",47,"sex","non-c3",235,"low"
1539,1561,0,0,"Mujer",46,"sex","non-c3",257,"low"
1540,1562,0,0,"Hombre",41,"sex","non-c3",201,"high"
1541,1563,1,0,"Mujer",41,"sex","c3",249,"low"
1542,1564,0,0,"Mujer",30,"sex","c3",7,"low"
1543,1565,0,0,"Mujer",28,"sex","non-c3",NA,"low"
1544,1566,1,0,"Hombre",77,"sex","non-c3",219,"high"
1545,1567,0,0,"Hombre",41,"idu","non-c3",285,"low"
1546,1568,0,0,"Hombre",39,"sex","non-c3",265,"high"
1547,1569,0,0,"Hombre",32,"sex","non-c3",262,"high"
1548,1570,0,0,"Hombre",54,"sex","c3",3,"high"
1549,1571,0,0,"Hombre",42,"idu","non-c3",37,"low"
1550,1572,0,0,"Mujer",56,"idu","non-c3",964,"low"
1551,1573,1,0,"Mujer",54,"sex","c3",152,"high"
1552,1574,0,0,"Hombre",32,"sex","non-c3",286,"low"
1553,1575,0,0,"Hombre",23,"sex","c3",17,"high"
1554,1576,0,0,"Hombre",35,"idu","non-c3",256,"high"
1555,1577,0,0,"Mujer",46,"sex","non-c3",629,"low"
1556,1578,1,0,"Hombre",45,"idu","non-c3",NA,"low"
1557,1579,0,0,"Hombre",39,"idu","non-c3",278,"high"
1558,1580,0,0,"Mujer",43,"sex","c3",75,"low"
1559,1581,0,0,"Hombre",28,"idu","non-c3",51,"high"
1560,1582,0,0,"Hombre",49,"sex","non-c3",484,"low"
1561,1583,0,0,"Hombre",25,"sex","non-c3",NA,"low"
1562,1584,1,1,"Hombre",37,"sex","non-c3",938,"low"
1563,1585,0,0,"Mujer",27,"sex","non-c3",356,"high"
1564,1586,0,0,"Mujer",30,"sex","non-c3",665,"low"
1565,1587,0,0,"Hombre",26,"idu","non-c3",NA,"high"
1566,1588,0,1,"Hombre",43,"idu","c3",11,"high"
1567,1589,0,0,"Hombre",32,"sex","non-c3",184,"high"
1568,1590,0,0,"Hombre",25,"sex","non-c3",385,"low"
1569,1591,0,0,"Hombre",35,"idu","non-c3",199,"high"
1570,1592,0,0,"Hombre",24,"sex","non-c3",352,"low"
1571,1593,0,0,"Hombre",58,"sex","c3",8,"high"
1572,1594,0,0,"Hombre",39,"sex","c3",361,"high"
1573,1595,0,0,"Hombre",43,"sex","c3",186,"high"
1574,1596,0,1,"Mujer",33,"sex","c3",6,"low"
1575,1597,0,0,"Hombre",33,"sex","non-c3",164,"low"
1576,1598,0,0,"Mujer",31,"idu","non-c3",260,"high"
1577,1599,0,0,"Hombre",38,"sex","non-c3",639,"low"
1578,1600,0,0,"Hombre",34,"sex","c3",26,"low"
1579,1601,0,0,"Mujer",38,"sex","c3",57,"low"
1580,1602,0,0,"Hombre",30,"sex","non-c3",428,"high"
1581,1603,0,0,"Mujer",29,"sex","non-c3",530,"low"
1582,1604,0,0,"Hombre",39,"sex","c3",17,"low"
1583,1605,0,0,"Mujer",23,"sex","non-c3",406,"low"
1584,1606,0,0,"Hombre",37,"idu","non-c3",455,"low"
1585,1607,0,0,"Hombre",35,"idu","non-c3",10,"low"
1586,1608,0,0,"Mujer",30,"sex","non-c3",404,"low"
1587,1610,0,0,"Hombre",32,"sex","c3",81,"high"
1588,1611,0,0,"Mujer",30,"sex","non-c3",374,"low"
1589,1612,0,0,"Mujer",23,"sex","non-c3",654,"low"
1590,1613,0,0,"Mujer",37,"idu","non-c3",131,"high"
1591,1614,0,0,"Hombre",40,"idu","non-c3",152,"low"
1592,1615,0,0,"Hombre",26,"idu","non-c3",471,"low"
1593,1617,0,0,"Hombre",35,"sex","non-c3",273,"low"
1594,1618,0,0,"Hombre",52,"sex","non-c3",NA,"low"
1595,1619,1,0,"Mujer",31,"idu","non-c3",554,"high"
1596,1620,0,0,"Hombre",34,"sex","non-c3",611,"low"
1597,1622,0,0,"Hombre",48,"sex","non-c3",NA,"high"
1598,1623,0,0,"Hombre",35,"sex","non-c3",61,"low"
1599,1624,0,0,"Hombre",42,"sex","non-c3",208,"low"
1600,1625,0,0,"Hombre",49,"sex","non-c3",447,NA
1601,1626,0,0,"Hombre",33,"sex","non-c3",824,"low"
1602,1627,0,0,"Hombre",46,"idu","non-c3",612,"low"
1603,1629,0,0,"Mujer",34,"sex","non-c3",226,"high"
1604,1630,0,0,"Hombre",48,"sex","non-c3",468,"high"
1605,1631,0,0,"Hombre",33,"idu","non-c3",257,"low"
1606,1632,0,0,"Hombre",29,"sex","non-c3",549,"low"
1607,1633,0,0,"Hombre",57,"sex","non-c3",212,"low"
1608,1634,0,0,"Hombre",37,"idu","non-c3",749,"low"
1609,1635,0,0,"Hombre",34,"idu","non-c3",594,"low"
1610,1636,0,0,"Hombre",46,"idu","c3",66,"high"
1611,1637,0,0,"Hombre",51,"idu","c3",32,"high"
1612,1639,0,0,"Hombre",26,"sex","non-c3",611,"low"
1613,1640,0,0,"Mujer",32,"sex","non-c3",256,"low"
1614,1641,0,0,"Hombre",70,"sex","non-c3",280,NA
1615,1642,0,0,"Hombre",32,"sex","non-c3",472,"low"
1616,1643,0,0,"Hombre",29,"sex","non-c3",949,"low"
1617,1644,1,0,"Hombre",26,"sex","non-c3",262,"low"
1618,1645,0,0,"Hombre",56,"sex","non-c3",251,"high"
1619,1646,0,0,"Hombre",34,"sex","non-c3",288,"low"
1620,1648,0,0,"Mujer",24,"sex","non-c3",478,"low"
1621,1649,0,0,"Hombre",55,"sex","non-c3",148,"high"
1622,1650,0,0,"Hombre",45,"idu","c3",4,"high"
1623,1651,0,0,"Hombre",29,"sex","non-c3",368,"high"
1624,1652,0,0,"Hombre",44,"sex","non-c3",NA,"low"
1625,1653,0,0,"Hombre",29,"sex","non-c3",359,"low"
1626,1654,0,0,"Hombre",43,"sex","non-c3",162,"low"
1627,1655,0,0,"Mujer",44,"idu","non-c3",515,"low"
1628,1656,0,0,"Mujer",26,"idu","non-c3",NA,"low"
1629,1657,0,0,"Hombre",33,"idu","non-c3",440,"low"
1630,1658,1,0,"Hombre",50,"sex","non-c3",481,"high"
1631,1659,0,0,"Mujer",45,"sex","c3",301,"low"
1632,1660,0,0,"Mujer",28,"idu","non-c3",696,"low"
1633,1661,0,0,"Hombre",36,"sex","non-c3",19,"high"
1634,1662,1,0,"Mujer",37,"idu","c3",372,"low"
1635,1663,0,0,"Hombre",43,"idu","non-c3",105,"low"
1636,1664,1,0,"Hombre",37,"idu","c3",28,"low"
1637,1665,0,0,"Hombre",36,"sex","non-c3",668,"low"
1638,1666,0,0,"Hombre",50,"sex","c3",33,"high"
1639,1667,0,0,"Hombre",41,"idu","non-c3",39,"high"
1640,1668,0,0,"Hombre",35,"idu","non-c3",246,"low"
1641,1669,0,0,"Hombre",32,"sex","non-c3",328,"low"
1642,1670,1,1,"Hombre",45,"idu","non-c3",133,"high"
1643,1671,1,1,"Mujer",46,"sex","c3",34,"high"
1644,1672,0,0,"Hombre",33,"sex","non-c3",308,"high"
1645,1673,0,0,"Hombre",25,"sex","non-c3",412,"low"
1646,1674,0,0,"Hombre",30,"sex","non-c3",839,"low"
1647,1675,0,0,"Hombre",41,"idu","non-c3",26,"high"
1648,1676,1,0,"Hombre",32,"sex","non-c3",376,"high"
1649,1677,0,0,"Mujer",36,"sex","non-c3",397,"low"
1650,1678,0,0,"Hombre",30,"sex","non-c3",544,"low"
1651,1679,0,0,"Mujer",27,"sex","non-c3",760,"low"
1652,1680,1,0,"Hombre",40,"idu","non-c3",340,"low"
1653,1681,0,0,"Mujer",33,"sex","non-c3",NA,"low"
1654,1683,0,0,"Hombre",40,"sex","non-c3",596,"low"
1655,1684,0,0,"Mujer",41,"sex","non-c3",540,NA
1656,1685,0,0,"Hombre",21,"sex","non-c3",510,"low"
1657,1686,0,0,"Mujer",37,"sex","c3",767,NA
1658,1687,0,0,"Hombre",32,"sex","non-c3",522,"high"
1659,1688,0,0,"Mujer",37,"sex","non-c3",627,"low"
1660,1690,0,0,"Hombre",59,"sex","non-c3",390,"low"
1661,1691,0,0,"Hombre",32,"sex","non-c3",501,"high"
1662,1692,0,0,"Mujer",27,"sex","non-c3",500,"low"
1663,1693,0,0,"Hombre",33,"sex","non-c3",521,"low"
1664,1694,0,0,"Hombre",57,"sex","non-c3",217,"high"
1665,1695,0,0,"Mujer",48,"idu","non-c3",594,"low"
1666,1696,0,0,"Hombre",47,"sex","c3",245,"high"
1667,1697,0,0,"Mujer",24,"sex","non-c3",204,"low"
1668,1698,0,0,"Hombre",32,"sex","non-c3",422,"low"
1669,1699,0,0,"Hombre",22,"sex","non-c3",665,"low"
1670,1701,0,0,"Hombre",69,"sex","non-c3",798,"high"
1671,1702,0,0,"Hombre",37,"sex","non-c3",225,"high"
1672,1703,0,0,"Mujer",38,"idu","non-c3",275,"low"
1673,1704,0,0,"Hombre",27,"sex","non-c3",393,"high"
1674,1705,0,0,"Hombre",33,"sex","non-c3",NA,"low"
1675,1706,0,0,"Hombre",45,"idu","non-c3",161,"high"
1676,1707,0,0,"Mujer",27,"sex","non-c3",249,"low"
1677,1708,0,0,"Hombre",49,"sex","non-c3",459,"low"
1678,1709,1,0,"Hombre",47,"idu","c3",314,"low"
1679,1710,0,0,"Mujer",35,"idu","non-c3",199,"low"
1680,1711,0,0,"Mujer",29,"sex","non-c3",786,"low"
1681,1712,0,0,"Mujer",44,"sex","non-c3",803,"high"
1682,1713,0,0,"Hombre",78,"sex","non-c3",234,"low"
1683,1714,1,0,"Mujer",28,"sex","non-c3",NA,"low"
1684,1716,0,0,"Hombre",34,"sex","non-c3",277,"low"
1685,1717,0,0,"Hombre",37,"sex","non-c3",397,"high"
1686,1719,0,1,"Hombre",49,"idu","c3",39,NA
1687,1721,0,0,"Hombre",42,"sex","non-c3",4,"high"
1688,1722,0,0,"Hombre",23,"sex","non-c3",243,"low"
1689,1723,0,0,"Hombre",28,"sex","non-c3",325,"low"
1690,1724,0,0,"Hombre",40,"sex","non-c3",446,"high"
1691,1725,0,0,"Hombre",31,"sex","non-c3",140,"high"
1692,1726,0,0,"Hombre",25,"sex","c3",4,"high"
1693,1727,0,0,"Hombre",33,"sex","non-c3",324,"low"
1694,1728,0,0,"Hombre",34,"sex","non-c3",253,"high"
1695,1729,0,1,"Hombre",42,"sex","non-c3",407,"low"
1696,1730,0,0,"Hombre",35,"sex","non-c3",949,"low"
1697,1731,0,0,"Hombre",32,"idu","non-c3",783,"high"
1698,1732,1,0,"Hombre",62,"sex","c3",6,"high"
1699,1733,0,0,"Hombre",23,"sex","non-c3",569,"low"
1700,1734,0,0,"Hombre",40,"sex","non-c3",197,"high"
1701,1735,1,0,"Hombre",33,"sex","non-c3",14,"high"
1702,1736,0,0,"Hombre",24,"sex","non-c3",NA,"high"
1703,1737,0,0,"Hombre",35,"sex","non-c3",453,"high"
1704,1738,0,0,"Hombre",53,"sex","non-c3",2,"high"
1705,1739,0,0,"Mujer",38,"idu","non-c3",403,"low"
1706,1740,0,0,"Hombre",31,"idu","non-c3",188,"high"
1707,1741,1,0,"Hombre",56,"sex","non-c3",277,"high"
1708,1742,1,1,"Hombre",41,"sex","c3",68,"high"
1709,1743,0,0,"Mujer",45,"idu","non-c3",265,"low"
1710,1744,0,0,"Mujer",38,"sex","non-c3",764,"low"
1711,1745,0,0,"Hombre",36,"sex","non-c3",873,"high"
1712,1746,0,0,"Mujer",28,"sex","non-c3",120,"low"
1713,1747,0,0,"Hombre",27,"idu","non-c3",591,"low"
1714,1748,0,0,"Hombre",40,"idu","non-c3",158,"low"
1715,1749,1,0,"Hombre",38,"idu","c3",20,"high"
1716,1750,1,0,"Hombre",51,"sex","non-c3",32,"low"
1717,1751,0,0,"Hombre",55,"sex","non-c3",251,"high"
1718,1752,0,0,"Mujer",31,"sex","non-c3",644,"low"
1719,1753,0,0,"Hombre",36,"sex","non-c3",550,"low"
1720,1754,0,0,"Hombre",36,"sex","non-c3",556,"low"
1721,1755,0,0,"Mujer",27,"sex","c3",17,"low"
1722,1756,0,0,"Mujer",37,"sex","non-c3",712,"low"
1723,1757,0,0,"Hombre",26,"sex","non-c3",30,"high"
1724,1758,0,0,"Hombre",45,"sex","non-c3",345,"low"
1725,1759,0,0,"Hombre",51,"idu","non-c3",125,"high"
1726,1760,0,0,"Hombre",43,"sex","non-c3",185,"high"
1727,1761,0,0,"Mujer",21,"sex","non-c3",590,"low"
1728,1762,0,0,"Hombre",36,"sex","non-c3",296,"low"
1729,1763,0,0,"Mujer",31,"sex","non-c3",438,"low"
1730,1764,0,0,"Mujer",20,"sex","non-c3",673,"low"
1731,1765,0,0,"Hombre",24,"sex","non-c3",166,"high"
1732,1766,0,0,"Hombre",35,"idu","non-c3",329,"high"
1733,1768,0,0,"Hombre",28,"sex","non-c3",434,"low"
1734,1769,0,0,"Mujer",50,"sex","non-c3",74,"high"
1735,1770,0,0,"Hombre",26,"sex","non-c3",273,"high"
1736,1771,0,0,"Hombre",41,"idu","non-c3",625,"low"
1737,1772,0,0,"Mujer",40,"sex","non-c3",142,"low"
1738,1773,0,0,"Hombre",45,"sex","c3",16,"high"
1739,1775,0,0,"Hombre",39,"sex","non-c3",678,"high"
1740,1776,0,0,"Hombre",38,"sex","c3",203,"high"
1741,1777,0,0,"Hombre",29,"idu","non-c3",66,"low"
1742,1778,0,0,"Hombre",26,"sex","non-c3",692,"low"
1743,1779,0,0,"Hombre",26,"sex","non-c3",1060,"high"
1744,1780,0,0,"Hombre",39,"sex","non-c3",30,"high"
1745,1781,1,0,"Hombre",52,"sex","non-c3",131,"low"
1746,1782,0,1,"Hombre",41,"sex","non-c3",17,"high"
1747,1783,0,0,"Mujer",53,"idu","non-c3",204,"low"
1748,1784,0,0,"Mujer",28,"sex","non-c3",200,"high"
1749,1785,0,0,"Hombre",41,"sex","non-c3",328,"low"
1750,1786,0,0,"Hombre",39,"sex","non-c3",323,"low"
1751,1787,0,1,"Hombre",84,"sex","non-c3",249,"low"
1752,1788,0,0,"Hombre",34,"sex","non-c3",495,"high"
1753,1789,1,1,"Mujer",43,"sex","c3",81,NA
1754,1791,0,0,"Hombre",46,"sex","non-c3",1278,"low"
1755,1792,0,0,"Hombre",27,"sex","non-c3",785,"low"
1756,1793,0,0,"Hombre",37,"sex","non-c3",78,"high"
1757,1794,1,0,"Mujer",36,"sex","non-c3",148,"high"
1758,1795,1,0,"Hombre",40,"sex","non-c3",494,"low"
1759,1796,0,0,"Hombre",38,"sex","c3",30,"high"
1760,1797,0,0,"Hombre",56,"sex","non-c3",325,"high"
1761,1798,0,0,"Hombre",29,"sex","non-c3",833,"low"
1762,1799,1,0,"Hombre",54,"sex","non-c3",376,"low"
1763,1800,0,1,"Hombre",65,"sex","non-c3",924,"low"
1764,1801,0,0,"Hombre",34,"sex","non-c3",507,"low"
1765,1802,0,0,"Hombre",34,"sex","non-c3",288,"low"
1766,1803,0,0,"Hombre",20,"sex","non-c3",584,"low"
1767,1804,0,0,"Hombre",37,"sex","non-c3",633,"low"
1768,1805,0,0,"Hombre",35,"idu","non-c3",869,"low"
1769,1806,0,0,"Hombre",37,"sex","non-c3",112,"low"
1770,1807,0,1,"Mujer",40,"idu","non-c3",69,"high"
1771,1808,0,0,"Hombre",43,"idu","non-c3",501,"high"
1772,1809,0,0,"Mujer",33,"sex","non-c3",1737,"low"
1773,1811,0,0,"Hombre",30,"sex","non-c3",95,"low"
1774,1812,0,0,"Hombre",39,"sex","c3",804,"low"
1775,1813,0,0,"Hombre",62,"sex","non-c3",817,"high"
1776,1814,0,0,"Hombre",31,"sex","non-c3",393,"high"
1777,1815,0,0,"Hombre",30,"sex","non-c3",1074,"low"
1778,1816,1,0,"Hombre",36,"sex","c3",49,"high"
1779,1817,0,0,"Hombre",26,"sex","non-c3",456,"high"
1780,1818,0,0,"Hombre",34,"sex","non-c3",629,"low"
1781,1820,0,0,"Mujer",43,"sex","non-c3",353,"low"
1782,1821,0,0,"Hombre",39,"idu","c3",18,"low"
1783,1822,0,0,"Hombre",36,"sex","non-c3",96,NA
1784,1823,0,0,"Mujer",52,"oth","non-c3",229,"low"
1785,1824,0,0,"Hombre",26,"sex","c3",137,NA
1786,1825,0,0,"Hombre",32,"sex","c3",172,"low"
1787,1826,0,0,"Hombre",30,"sex","non-c3",531,"low"
1788,1827,1,0,"Hombre",48,"idu","non-c3",924,"low"
1789,1828,0,0,"Hombre",36,"sex","c3",14,"low"
1790,1829,0,0,"Hombre",52,"sex","non-c3",244,"low"
1791,1830,0,0,"Hombre",34,"sex","non-c3",182,"low"
1792,1831,1,0,"Hombre",42,"sex","non-c3",NA,"low"
1793,1832,0,0,"Hombre",74,"sex","non-c3",255,"high"
1794,1833,0,0,"Hombre",32,"sex","non-c3",916,"low"
1795,1834,0,0,"Hombre",57,"oth","non-c3",73,NA
1796,1835,0,0,"Hombre",29,"sex","non-c3",723,"high"
1797,1836,0,0,"Mujer",39,"sex","c3",16,"low"
1798,1837,0,0,"Hombre",50,"sex","non-c3",1123,"low"
1799,1838,0,0,"Hombre",29,"sex","non-c3",628,"high"
1800,1839,0,0,"Hombre",23,"sex","non-c3",483,"low"
1801,1840,0,0,"Hombre",32,"sex","c3",20,"high"
1802,1841,0,0,"Hombre",27,"sex","non-c3",402,"low"
1803,1842,0,0,"Hombre",30,"sex","non-c3",785,"low"
1804,1843,0,0,"Hombre",64,"sex","non-c3",25,"high"
1805,1844,0,0,"Mujer",36,"idu","c3",91,"low"
1806,1845,0,0,"Hombre",31,"sex","non-c3",464,"low"
1807,1846,1,0,"Hombre",58,"sex","non-c3",189,"low"
1808,1848,0,0,"Hombre",35,"sex","non-c3",308,"high"
1809,1849,1,0,"Hombre",39,"sex","non-c3",46,"high"
1810,1850,0,0,"Hombre",27,"sex","non-c3",258,"high"
1811,1851,0,0,"Hombre",34,"sex","non-c3",909,"low"
1812,1852,0,0,"Hombre",34,"sex","non-c3",279,"high"
1813,1853,0,0,"Hombre",26,"sex","non-c3",420,"low"
1814,1854,0,0,"Hombre",36,"sex","non-c3",259,"low"
1815,1855,1,0,"Hombre",35,"sex","non-c3",447,"high"
1816,1856,0,0,"Hombre",40,"sex","non-c3",93,"high"
1817,1857,0,0,"Hombre",45,"sex","c3",60,"high"
1818,1858,0,0,"Hombre",40,"sex","c3",9,"high"
1819,1859,0,0,"Hombre",28,"sex","non-c3",289,"low"
1820,1860,0,0,"Hombre",30,"sex","non-c3",683,"low"
1821,1861,0,0,"Hombre",37,"sex","non-c3",181,"low"
1822,1862,1,0,"Hombre",26,"sex","non-c3",440,"low"
1823,1863,1,0,"Hombre",51,"sex","c3",20,"low"
1824,1864,0,0,"Hombre",58,"sex","non-c3",249,"low"
1825,1865,0,0,"Hombre",56,"sex","non-c3",78,"high"
1826,1866,1,0,"Hombre",28,"sex","non-c3",1,"high"
1827,1867,0,0,"Mujer",39,"idu","non-c3",439,"low"
1828,1868,0,0,"Hombre",29,"sex","non-c3",871,"low"
1829,1869,1,0,"Mujer",55,"sex","non-c3",200,"low"
1830,1870,0,0,"Hombre",31,"sex","non-c3",567,"low"
1831,1871,0,0,"Hombre",28,"sex","non-c3",284,"high"
1832,1872,0,0,"Hombre",33,"sex","non-c3",737,"low"
1833,1873,0,0,"Hombre",41,"sex","non-c3",604,"low"
1834,1874,0,0,"Hombre",29,"sex","c3",6,"low"
1835,1875,0,0,"Mujer",44,"sex","non-c3",166,"high"
1836,1876,0,0,"Hombre",30,"sex","non-c3",19,"high"
1837,1877,0,0,"Hombre",63,"sex","non-c3",557,"high"
1838,1878,0,0,"Hombre",29,"sex","c3",84,"low"
1839,1879,0,0,"Hombre",32,"sex","non-c3",818,"low"
1840,1880,0,0,"Hombre",37,"sex","c3",28,"high"
1841,1881,0,0,"Hombre",28,"sex","non-c3",638,"low"
1842,1882,1,0,"Hombre",36,"idu","c3",33,"high"
1843,1883,0,0,"Hombre",21,"sex","non-c3",622,"low"
1844,1884,0,0,"Hombre",28,"sex","non-c3",184,"low"
1845,1885,0,0,"Hombre",30,"sex","non-c3",799,"low"
1846,1886,0,0,"Hombre",34,"sex","non-c3",459,"low"
1847,1887,0,0,"Mujer",47,"sex","non-c3",274,"low"
1848,1888,0,0,"Hombre",33,"sex","non-c3",391,"low"
1849,1889,0,0,"Mujer",19,"sex","non-c3",214,"high"
1850,1890,0,0,"Hombre",40,"idu","non-c3",380,"low"
1851,1891,0,0,"Hombre",46,"sex","non-c3",597,"low"
1852,1892,0,0,"Mujer",20,"sex","c3",673,"low"
1853,1893,0,0,"Hombre",21,"sex","non-c3",400,"high"
1854,1894,0,0,"Mujer",59,"sex","non-c3",382,"low"
1855,1895,0,0,"Hombre",29,"sex","non-c3",427,"low"
1856,1896,0,0,"Hombre",40,"sex","non-c3",560,"low"
1857,1897,0,0,"Hombre",32,"sex","non-c3",8,NA
1858,1898,0,0,"Hombre",31,"sex","non-c3",82,"high"
1859,1899,0,0,"Hombre",55,"sex","non-c3",244,"low"
1860,1900,0,0,"Hombre",47,"sex","non-c3",400,"low"
1861,1901,0,1,"Hombre",53,"sex","non-c3",231,"high"
1862,1902,0,0,"Hombre",37,"sex","non-c3",773,"low"
1863,1903,0,0,"Hombre",42,"sex","non-c3",355,"low"
1864,1904,0,0,"Hombre",53,"sex","non-c3",433,"low"
1865,1905,0,0,"Mujer",31,"sex","c3",150,"high"
1866,1906,0,0,"Mujer",32,"sex","non-c3",768,"low"
1867,1907,0,0,"Hombre",27,"sex","non-c3",755,"high"
1868,1908,0,0,"Hombre",27,"sex","non-c3",790,"high"
1869,1909,0,0,"Hombre",62,"sex","non-c3",193,"low"
1870,1910,0,0,"Hombre",34,"sex","non-c3",148,"high"
1871,1911,0,0,"Hombre",25,"sex","non-c3",59,"high"
1872,1912,0,0,"Hombre",47,"sex","non-c3",22,"high"
1873,1913,1,0,"Hombre",43,"sex","non-c3",425,"high"
1874,1914,0,0,"Mujer",41,"sex","non-c3",436,"low"
1875,1915,0,0,"Hombre",30,"sex","non-c3",249,"high"
1876,1916,0,0,"Hombre",46,"sex","c3",53,"high"
1877,1917,1,0,"Mujer",26,"sex","c3",83,NA
1878,1919,0,0,"Hombre",21,"sex","non-c3",139,"high"
1879,1920,0,0,"Hombre",47,"sex","non-c3",57,"high"
1880,1921,1,0,"Hombre",44,"sex","non-c3",1053,"low"
1881,1922,0,0,"Hombre",50,"sex","non-c3",231,"low"
1882,1923,0,0,"Hombre",62,"sex","non-c3",172,"high"
1883,1924,0,0,"Hombre",45,"sex","non-c3",375,"low"
1884,1925,0,0,"Hombre",41,"idu","non-c3",267,"low"
1885,1926,0,0,"Hombre",49,"sex","non-c3",526,"high"
1886,1927,0,0,"Hombre",31,"sex","non-c3",606,"low"
1887,1928,0,0,"Hombre",30,"sex","non-c3",596,"low"
1888,1929,0,0,"Hombre",25,"sex","non-c3",398,"low"
1889,1930,0,0,"Hombre",31,"sex","non-c3",1087,"low"
1890,1931,0,0,"Hombre",32,"sex","non-c3",280,"low"
1891,1932,0,0,"Hombre",37,"sex","non-c3",526,"low"
1892,1933,0,0,"Mujer",25,"sex","non-c3",127,"high"
1893,1934,0,0,"Hombre",30,"sex","non-c3",690,"low"
1894,1935,0,0,"Hombre",35,"sex","non-c3",616,"low"
1895,1936,0,0,"Hombre",26,"sex","non-c3",391,"low"
1896,1937,0,0,"Hombre",28,"sex","non-c3",1266,"low"
1897,1938,0,0,"Hombre",48,"idu","c3",15,"high"
1898,1939,0,0,"Hombre",36,"sex","non-c3",45,"high"
1899,1940,1,0,"Mujer",59,"sex","non-c3",410,"low"
1900,1942,0,0,"Hombre",26,"sex","non-c3",539,"low"
1901,1943,0,0,"Hombre",17,"sex","non-c3",346,"low"
1902,1944,0,0,"Hombre",41,"sex","non-c3",144,"high"
1903,1945,0,0,"Hombre",36,"sex","c3",108,"low"
1904,1946,0,0,"Hombre",31,"sex","non-c3",NA,"high"
1905,1947,0,0,"Hombre",42,"sex","non-c3",68,"high"
1906,1948,0,0,"Hombre",40,"sex","non-c3",826,"low"
1907,1949,0,0,"Mujer",25,"sex","non-c3",1006,"low"
1908,1950,0,0,"Hombre",27,"sex","non-c3",440,"low"
1909,1951,0,0,"Hombre",26,"sex","c3",137,NA
1910,1952,0,0,"Hombre",54,"sex","c3",66,"high"
1911,1953,0,0,"Hombre",29,"sex","non-c3",366,"low"
1912,1954,0,0,"Mujer",37,"sex","non-c3",278,"low"
1913,1955,0,0,"Hombre",31,"sex","non-c3",708,"low"
1914,1956,0,0,"Hombre",34,"sex","non-c3",534,"low"
1915,1957,0,0,"Hombre",40,"sex","c3",76,"low"
1916,1958,0,0,"Hombre",31,"sex","non-c3",1409,"low"
1917,1959,0,0,"Hombre",30,"sex","non-c3",478,"low"
1918,1960,0,0,"Hombre",56,"idu","non-c3",280,"low"
1919,1961,0,0,"Mujer",32,"idu","non-c3",68,"high"
1920,1962,0,0,"Mujer",26,"sex","non-c3",5,"high"
1921,1963,0,0,"Mujer",33,"sex","non-c3",106,"low"
1922,1964,0,0,"Hombre",29,"sex","non-c3",299,"low"
1923,1965,0,0,"Hombre",31,"sex","c3",425,"low"
1924,1966,0,0,"Hombre",38,"sex","non-c3",816,"low"
1925,1967,0,0,"Hombre",31,"sex","non-c3",429,"high"
1926,1968,0,0,"Hombre",40,"idu","non-c3",164,"high"
1927,1969,0,0,"Hombre",35,"sex","non-c3",780,"low"
1928,1970,0,1,"Hombre",35,"idu","non-c3",172,"low"
1929,1971,0,0,"Hombre",41,"sex","non-c3",302,"low"
1930,1972,0,0,"Hombre",44,"sex","non-c3",1020,"low"
1931,1973,0,0,"Hombre",41,"idu","non-c3",474,"high"
1932,1974,0,0,"Hombre",38,"sex","non-c3",943,"low"
1933,1975,0,0,"Mujer",27,"sex","non-c3",468,"low"
1934,1976,0,0,"Hombre",41,"sex","non-c3",113,"high"
1935,1977,0,0,"Hombre",27,"sex","non-c3",789,"low"
1936,1979,0,0,"Hombre",31,"sex","non-c3",599,"low"
1937,1980,0,0,"Hombre",39,"sex","non-c3",352,"low"
1938,1981,0,0,"Hombre",37,"idu","non-c3",NA,"low"
1939,1982,1,0,"Mujer",35,"sex","c3",79,"high"
1940,1983,0,0,"Mujer",30,"sex","non-c3",138,"high"
1941,1984,0,0,"Hombre",27,"sex","non-c3",56,"high"
1942,1985,0,0,"Hombre",33,"sex","non-c3",417,NA
1943,1986,0,0,"Hombre",35,"sex","non-c3",793,"high"
1944,1987,1,0,"Mujer",59,"sex","non-c3",256,"high"
1945,1988,0,0,"Mujer",58,"sex","c3",35,"high"
1946,1989,1,0,"Hombre",54,"sex","non-c3",405,"low"
1947,1990,0,0,"Hombre",62,"sex","non-c3",200,"low"
1948,1991,0,0,"Hombre",30,"sex","non-c3",1050,"low"
1949,1992,0,0,"Hombre",35,"sex","c3",44,"low"
1950,1993,0,0,"Hombre",41,"sex","non-c3",394,"low"
1951,1994,0,0,"Hombre",53,"sex","non-c3",433,"low"
1952,1995,0,0,"Mujer",28,"sex","non-c3",109,"high"
1953,1996,0,0,"Mujer",29,"sex","non-c3",543,"low"
1954,1997,0,0,"Mujer",29,"idu","c3",168,"low"
1955,1998,0,0,"Hombre",42,"sex","c3",229,"low"
1956,1999,0,0,"Hombre",37,"idu","non-c3",585,"low"
1957,2001,0,0,"Hombre",31,"sex","non-c3",1036,"low"
1958,2002,0,0,"Hombre",26,"sex","non-c3",629,"low"
1959,2003,0,0,"Hombre",29,"sex","non-c3",461,"high"
1960,2004,0,0,"Hombre",27,"sex","non-c3",386,"high"
1961,2005,0,0,"Hombre",43,"sex","non-c3",46,"high"
1962,2006,0,0,"Mujer",28,"sex","non-c3",579,"low"
1963,2007,0,0,"Hombre",34,"idu","non-c3",478,"low"
1964,2008,0,0,"Mujer",32,"sex","non-c3",484,"low"
1965,2009,1,1,"Hombre",53,"sex","non-c3",338,"low"
1966,2010,0,0,"Hombre",47,"sex","non-c3",772,"low"
1967,2011,0,0,"Hombre",49,"sex","non-c3",1394,"low"
1968,2012,0,0,"Hombre",38,"sex","non-c3",693,"high"
1969,2013,0,1,"Hombre",35,"oth","non-c3",673,"low"
1970,2014,0,0,"Hombre",29,"sex","non-c3",395,"high"
1971,2015,0,0,"Hombre",25,"sex","non-c3",416,"high"
1972,2016,0,0,"Hombre",49,"sex","non-c3",109,"high"
1973,2017,0,0,"Mujer",40,"sex","c3",5,"high"
1974,2018,0,0,"Mujer",50,"sex","non-c3",434,"low"
1975,2019,0,0,"Hombre",41,"idu","non-c3",73,"high"
1976,2020,0,0,"Hombre",20,"sex","non-c3",316,"low"
1977,2021,0,0,"Hombre",40,"sex","non-c3",343,"low"
1978,2022,0,0,"Hombre",23,"sex","non-c3",336,"low"
1979,2023,0,0,"Hombre",37,"sex","non-c3",615,"high"
1980,2024,0,0,"Hombre",52,"sex","non-c3",528,"high"
1981,2025,0,0,"Hombre",25,"sex","non-c3",581,"high"
1982,2026,0,0,"Hombre",36,"sex","non-c3",440,"low"
1983,2027,0,0,"Hombre",30,"sex","non-c3",383,"high"
1984,2029,0,0,"Mujer",21,"sex","c3",78,"low"
1985,2030,0,0,"Hombre",44,"sex","non-c3",341,"low"
1986,2031,1,0,"Hombre",46,"sex","non-c3",1358,"low"
1987,2032,0,0,"Mujer",29,"sex","c3",7,"high"
1988,2033,1,0,"Hombre",48,"sex","non-c3",272,"low"
1989,2034,0,0,"Hombre",35,"sex","non-c3",792,"low"
1990,2035,0,0,"Mujer",27,"sex","non-c3",388,"high"
1991,2036,0,0,"Mujer",58,"sex","non-c3",331,"high"
1992,2037,0,0,"Hombre",40,"idu","non-c3",35,NA
1993,2038,0,0,"Hombre",40,"sex","non-c3",235,"low"
1994,2039,0,0,"Hombre",27,"sex","non-c3",335,"low"
1995,2040,0,0,"Hombre",38,"sex","non-c3",252,NA
1996,2041,0,0,"Hombre",50,"sex","non-c3",127,"high"
1997,2042,0,0,"Hombre",29,"sex","non-c3",82,"high"
1998,2043,0,0,"Hombre",37,"sex","non-c3",175,"high"
1999,2044,0,0,"Hombre",29,"sex","non-c3",657,"low"
[truncated: 6,790 more rows]
